# Supplementary material for: Developmental transcriptomic patterns can be altered by transgenic overexpression of Uty
Source: Sci Rep. 2023 Nov 30;13:21082. doi: 10.1038/s41598-023-47977-x (PMC10687263; doi:10.1038/s41598-023-47977-x)
Supplement: Supplementary file 2 — Supplementary Tables. [file 41598_2023_47977_MOESM2_ESM.xlsx]

## Sheet: S1
Supplemental Table S1: Counts for XX +Uty Placenta Alternative Splicing Events that Resulted in a Uty Protein Coding Transcript
Chromosome	Start	End	Gene_id	XX +Uty Placenta 1	XX +Uty Placenta 2	XX +Uty Placenta 3	XX +Uty Placenta 4	XX +Uty Placenta 5	Transcript_id	Transcript_biotype	Consensus_coding_seq (CCDS)	Protein_ID	Exons
Y	1098549	1098573	ENSMUSG00000068457	25	34	39	25	30	transcript_id "ENSMUST00000069309"	transcript_biotype "protein_coding"	ccds_id "CCDS41216"	protein_id "ENSMUSP00000070012"	27
Y	1099581	1099752	ENSMUSG00000068457	46	86	99	60	71	transcript_id "ENSMUST00000069309"	transcript_biotype "protein_coding"	ccds_id "CCDS41216"	protein_id "ENSMUSP00000070012"	27
Y	1102764	1102891	ENSMUSG00000068457	35	47	63	39	55	transcript_id "ENSMUST00000069309"	transcript_biotype "protein_coding"	ccds_id "CCDS41216"	protein_id "ENSMUSP00000070012"	27
Y	1129869	1130011	ENSMUSG00000068457	37	42	63	33	41	transcript_id "ENSMUST00000069309"	transcript_biotype "protein_coding"	ccds_id "CCDS41216"	protein_id "ENSMUSP00000070012"	27
Y	1131035	1131223	ENSMUSG00000068457	25	48	72	65	41	transcript_id "ENSMUST00000069309"	transcript_biotype "protein_coding"	ccds_id "CCDS41216"	protein_id "ENSMUSP00000070012"	27
Y	1134871	1134986	ENSMUSG00000068457	21	24	46	37	37	transcript_id "ENSMUST00000069309"	transcript_biotype "protein_coding"	ccds_id "CCDS41216"	protein_id "ENSMUSP00000070012"	27
Y	1136847	1136996	ENSMUSG00000068457	16	38	34	32	38	transcript_id "ENSMUST00000069309"	transcript_biotype "protein_coding"	ccds_id "CCDS41216"	protein_id "ENSMUSP00000070012"	27
Y	1137657	1137732	ENSMUSG00000068457	3	22	15	16	15	transcript_id "ENSMUST00000069309"	transcript_biotype "protein_coding"	ccds_id "CCDS41216"	protein_id "ENSMUSP00000070012"	27
Y	1137806	1137871	ENSMUSG00000068457	7	17	23	14	17	transcript_id "ENSMUST00000069309"	transcript_biotype "protein_coding"	ccds_id "CCDS41216"	protein_id "ENSMUSP00000070012"	27
Y	1151947	1152153	ENSMUSG00000068457	11	43	69	31	48	transcript_id "ENSMUST00000069309"	transcript_biotype "protein_coding"	ccds_id "CCDS41216"	protein_id "ENSMUSP00000070012"	27
Y	1152768	1152874	ENSMUSG00000068457	8	16	24	25	19	transcript_id "ENSMUST00000069309"	transcript_biotype "protein_coding"	ccds_id "CCDS41216"	protein_id "ENSMUSP00000070012"	27
Y	1154154	1154284	ENSMUSG00000068457	5	20	27	24	30	transcript_id "ENSMUST00000069309"	transcript_biotype "protein_coding"	ccds_id "CCDS41216"	protein_id "ENSMUSP00000070012"	27
Y	1157906	1158634	ENSMUSG00000068457	18	63	98	113	116	transcript_id "ENSMUST00000069309"	transcript_biotype "protein_coding"	ccds_id "CCDS41216"	protein_id "ENSMUSP00000070012"	27
Y	1168089	1168185	ENSMUSG00000068457	3	10	11	15	11	transcript_id "ENSMUST00000069309"	transcript_biotype "protein_coding"	ccds_id "CCDS41216"	protein_id "ENSMUSP00000070012"	27
Y	1169122	1169257	ENSMUSG00000068457	1	6	11	5	7	transcript_id "ENSMUST00000069309"	transcript_biotype "protein_coding"	ccds_id "CCDS41216"	protein_id "ENSMUSP00000070012"	27
Y	1169964	1170184	ENSMUSG00000068457	5	12	11	20	14	transcript_id "ENSMUST00000069309"	transcript_biotype "protein_coding"	ccds_id "CCDS41216"	protein_id "ENSMUSP00000070012"	27
Y	1170903	1171002	ENSMUSG00000068457	1	11	7	12	6	transcript_id "ENSMUST00000069309"	transcript_biotype "protein_coding"	ccds_id "CCDS41216"	protein_id "ENSMUSP00000070012"	27
Y	1174727	1174854	ENSMUSG00000068457	1	6	10	11	11	transcript_id "ENSMUST00000069309"	transcript_biotype "protein_coding"	ccds_id "CCDS41216"	protein_id "ENSMUSP00000070012"	27
Y	1176490	1176584	ENSMUSG00000068457	0	8	10	6	16	transcript_id "ENSMUST00000069309"	transcript_biotype "protein_coding"	ccds_id "CCDS41216"	protein_id "ENSMUSP00000070012"	27
Y	1186773	1186808	ENSMUSG00000068457	0	5	5	3	10	transcript_id "ENSMUST00000069309"	transcript_biotype "protein_coding"	ccds_id "CCDS41216"	protein_id "ENSMUSP00000070012"	27
Y	1189335	1189390	ENSMUSG00000068457	0	5	12	6	6	transcript_id "ENSMUST00000069309"	transcript_biotype "protein_coding"	ccds_id "CCDS41216"	protein_id "ENSMUSP00000070012"	27
Y	1197205	1197326	ENSMUSG00000068457	1	7	13	9	5	transcript_id "ENSMUST00000069309"	transcript_biotype "protein_coding"	ccds_id "CCDS41216"	protein_id "ENSMUSP00000070012"	27
Y	1199454	1199513	ENSMUSG00000068457	4	3	7	5	6	transcript_id "ENSMUST00000069309"	transcript_biotype "protein_coding"	ccds_id "CCDS41216"	protein_id "ENSMUSP00000070012"	27
Y	1224496	1224546	ENSMUSG00000068457	4	2	5	4	5	transcript_id "ENSMUST00000069309"	transcript_biotype "protein_coding"	ccds_id "CCDS41216"	protein_id "ENSMUSP00000070012"	27
Y	1239710	1239819	ENSMUSG00000068457	0	0	4	2	2	transcript_id "ENSMUST00000069309"	transcript_biotype "protein_coding"	ccds_id "CCDS41216"	protein_id "ENSMUSP00000070012"	27
Y	1245155	1245176	ENSMUSG00000068457	0	0	0	0	0	transcript_id "ENSMUST00000154004"	transcript_biotype "protein_coding"	NA	protein_id "ENSMUSP00000114910"	27

## Sheet: S2
Supplemental Table S2: Counts for XX +Uty Hypothalamus Alternative Splicing Events that Resulted in a Uty Protein Coding Transcript
Chromosome	Start	End	Gene_id	XX +Uty Hypothalamus 1	XX +Uty Hypothalamus 2	XX +Uty Hypothalamus 3	XX +Uty Hypothalamus 4	XX +Uty Hypothalamus 5	Transcript_id	Transcript_biotype	Consensus_coding_seq (CCDS)	Protein_ID	Exons
Y	1098549	1098573	ENSMUSG00000068457	21	35	16	22	32	transcript_id "ENSMUST00000069309"	transcript_biotype "protein_coding"	ccds_id "CCDS41216"	protein_id "ENSMUSP00000070012"	27
Y	1099581	1099752	ENSMUSG00000068457	50	69	34	58	66	transcript_id "ENSMUST00000069309"	transcript_biotype "protein_coding"	ccds_id "CCDS41216"	protein_id "ENSMUSP00000070012"	27
Y	1102764	1102891	ENSMUSG00000068457	26	70	13	41	45	transcript_id "ENSMUST00000069309"	transcript_biotype "protein_coding"	ccds_id "CCDS41216"	protein_id "ENSMUSP00000070012"	27
Y	1129869	1130011	ENSMUSG00000068457	34	62	18	42	56	transcript_id "ENSMUST00000069309"	transcript_biotype "protein_coding"	ccds_id "CCDS41216"	protein_id "ENSMUSP00000070012"	27
Y	1131035	1131223	ENSMUSG00000068457	40	59	38	52	55	transcript_id "ENSMUST00000069309"	transcript_biotype "protein_coding"	ccds_id "CCDS41216"	protein_id "ENSMUSP00000070012"	27
Y	1134871	1134986	ENSMUSG00000068457	39	48	29	41	43	transcript_id "ENSMUST00000069309"	transcript_biotype "protein_coding"	ccds_id "CCDS41216"	protein_id "ENSMUSP00000070012"	27
Y	1136847	1136996	ENSMUSG00000068457	41	42	25	57	57	transcript_id "ENSMUST00000069309"	transcript_biotype "protein_coding"	ccds_id "CCDS41216"	protein_id "ENSMUSP00000070012"	27
Y	1137657	1137732	ENSMUSG00000068457	26	18	7	27	31	transcript_id "ENSMUST00000069309"	transcript_biotype "protein_coding"	ccds_id "CCDS41216"	protein_id "ENSMUSP00000070012"	27
Y	1137806	1137871	ENSMUSG00000068457	23	29	12	22	35	transcript_id "ENSMUST00000069309"	transcript_biotype "protein_coding"	ccds_id "CCDS41216"	protein_id "ENSMUSP00000070012"	27
Y	1151947	1152153	ENSMUSG00000068457	53	82	51	49	78	transcript_id "ENSMUST00000069309"	transcript_biotype "protein_coding"	ccds_id "CCDS41216"	protein_id "ENSMUSP00000070012"	27
Y	1152768	1152874	ENSMUSG00000068457	32	52	34	31	32	transcript_id "ENSMUST00000069309"	transcript_biotype "protein_coding"	ccds_id "CCDS41216"	protein_id "ENSMUSP00000070012"	27
Y	1154154	1154284	ENSMUSG00000068457	32	53	30	29	48	transcript_id "ENSMUST00000069309"	transcript_biotype "protein_coding"	ccds_id "CCDS41216"	protein_id "ENSMUSP00000070012"	27
Y	1157906	1158634	ENSMUSG00000068457	161	225	108	140	232	transcript_id "ENSMUST00000069309"	transcript_biotype "protein_coding"	ccds_id "CCDS41216"	protein_id "ENSMUSP00000070012"	27
Y	1168089	1168185	ENSMUSG00000068457	34	50	29	22	46	transcript_id "ENSMUST00000069309"	transcript_biotype "protein_coding"	ccds_id "CCDS41216"	protein_id "ENSMUSP00000070012"	27
Y	1169122	1169257	ENSMUSG00000068457	15	27	9	16	24	transcript_id "ENSMUST00000069309"	transcript_biotype "protein_coding"	ccds_id "CCDS41216"	protein_id "ENSMUSP00000070012"	27
Y	1169964	1170184	ENSMUSG00000068457	44	42	29	29	50	transcript_id "ENSMUST00000069309"	transcript_biotype "protein_coding"	ccds_id "CCDS41216"	protein_id "ENSMUSP00000070012"	27
Y	1170903	1171002	ENSMUSG00000068457	27	35	17	31	31	transcript_id "ENSMUST00000069309"	transcript_biotype "protein_coding"	ccds_id "CCDS41216"	protein_id "ENSMUSP00000070012"	27
Y	1174727	1174854	ENSMUSG00000068457	32	44	29	34	46	transcript_id "ENSMUST00000069309"	transcript_biotype "protein_coding"	ccds_id "CCDS41216"	protein_id "ENSMUSP00000070012"	27
Y	1176490	1176584	ENSMUSG00000068457	24	42	14	30	44	transcript_id "ENSMUST00000069309"	transcript_biotype "protein_coding"	ccds_id "CCDS41216"	protein_id "ENSMUSP00000070012"	27
Y	1186773	1186808	ENSMUSG00000068457	18	22	10	17	18	transcript_id "ENSMUST00000069309"	transcript_biotype "protein_coding"	ccds_id "CCDS41216"	protein_id "ENSMUSP00000070012"	27
Y	1189335	1189390	ENSMUSG00000068457	16	22	15	17	27	transcript_id "ENSMUST00000069309"	transcript_biotype "protein_coding"	ccds_id "CCDS41216"	protein_id "ENSMUSP00000070012"	27
Y	1197205	1197326	ENSMUSG00000068457	16	18	15	22	32	transcript_id "ENSMUST00000069309"	transcript_biotype "protein_coding"	ccds_id "CCDS41216"	protein_id "ENSMUSP00000070012"	27
Y	1199454	1199513	ENSMUSG00000068457	18	17	12	18	19	transcript_id "ENSMUST00000069309"	transcript_biotype "protein_coding"	ccds_id "CCDS41216"	protein_id "ENSMUSP00000070012"	27
Y	1224496	1224546	ENSMUSG00000068457	9	11	9	8	12	transcript_id "ENSMUST00000069309"	transcript_biotype "protein_coding"	ccds_id "CCDS41216"	protein_id "ENSMUSP00000070012"	27
Y	1239710	1239819	ENSMUSG00000068457	7	1	0	0	7	transcript_id "ENSMUST00000069309"	transcript_biotype "protein_coding"	ccds_id "CCDS41216"	protein_id "ENSMUSP00000070012"	27
Y	1245155	1245176	ENSMUSG00000068457	2	0	1	1	1	transcript_id "ENSMUST00000154004"	transcript_biotype "protein_coding"	NA	protein_id "ENSMUSP00000114910"	27

## Sheet: S3
Supplemental Table S3: Results of Placental GSEA Analysis of Normalized Counts with FDR < 0.05, NES > 0 ~XX+Uty Phenotype, and NES < 0 ~XX Female Phenotype
ID	Description	setSize	enrichmentScore	NES	pvalue	p.adjust	qvalues	rank	leading_edge	core_enrichment	phenotype
GOBP_EXTERNAL_ENCAPSULATING_STRUCTURE_ORGANIZATION	GOBP_EXTERNAL_ENCAPSULATING_STRUCTURE_ORGANIZATION	314	0.563192	2.1592	1e-10	9.05e-08	7.96842e-08	2205	tags=41%, list=15%, signal=36%	Tpsb2/Dpt/Optc/Klk1/Mmp7/Adamts13/Grem1/Mmp3/Sulf1/Sfrp2/Hapln1/Ntng2/Mfap4/Adamts7/Vtn/Aebp1/Lum/Spock2/Dcn/Mmp11/Postn/Adamts2/Col11a1/Adamtsl1/Mmp2/Serpinf2/Agt/Lox/Loxl1/Ctsk/Ctsg/Col1a1/Smoc2/Ihh/Scx/Fbln2/Angptl7/Ecm2/Col14a1/Fgg/Myh11/Fgb/Tnxb/Fga/Itgb8/Tgfbi/Adamts5/Bgn/Plg/Antxr1/Colq/Fap/Mmp23/Cyp1b1/Mmp17/Timp1/Col1a2/Col5a2/Olfml2a/Col12a1/Tnc/Gas6/Tnfrsf11b/Scube1/Foxc2/Itgb7/Mfap5/M…	XX +Uty
GOBP_HUMORAL_IMMUNE_RESPONSE	GOBP_HUMORAL_IMMUNE_RESPONSE	133	0.670646	2.36432	1e-10	9.05e-08	7.96842e-08	1848	tags=50%, list=13%, signal=44%	Klk1/Crp/C3/Fcna/Ltf/Cxcl14/Wfdc2/Lcn2/Mfap4/C9/Trem2/Slpi/Vtn/Cfh/Igkc/Pglyrp1/Hpx/Cfp/Hc/Serping1/H2-Eb1/Rnase2a/Wfdc3/Ctsg/C1qa/Igha/Wfdc10/C1qb/C4b/Trf/C1qc/Fgb/Fga/Alox5/Ang/Cxcl10/Cd59b/H2-Ab1/Ccl7/Cpn1/F2/Cfb/Ighm/Ppbp/Ear2/H2-Q7/Ccl2/H2-Q10/Cxcl1/Lyz2/Rarres2/S100a8/Bst1/C2/C6/C5ar1/Cfi/Ifne/Klk1b21/Masp1/Cd55/H2-T23/Sftpd/Ptpn6/Romo1/A2m	XX +Uty
GOBP_NEGATIVE_REGULATION_OF_PEPTIDASE_ACTIVITY	GOBP_NEGATIVE_REGULATION_OF_PEPTIDASE_ACTIVITY	167	0.607816	2.20208	1e-10	9.05e-08	7.96842e-08	2110	tags=38%, list=15%, signal=33%	C3/Ltf/Ifi205/Sfrp2/Wfdc2/Serpina1e/Slpi/Vtn/Serpina1a/Serpina9/Spock2/Spp2/Hc/Serping1/Serpina1b/Serpinf2/Agt/Spink8/Wfdc3/Serpinf1/Serpina10/Wfdc10/Cst6/Serpina1c/Ngfr/Aqp1/C4b/Plg/Ambp/Itih2/Timp1/Sorl1/Gas6/Tfpi2/Pi15/Adora2a/Dpep1/Wfikkn2/Col6a3/Mical1/Serpind1/Vil1/Col4a3/Serpinb11/Timp2/Ecm1/Cd109/Nol3/Cryab/Pi16/Itih4/Itih1/Itih3/Serpinb5/Bin1/Serpinb8/A2m/Gpc3/Lrp1/Bst2/Nle1/Renbp/Gpx1/K…	XX +Uty
GOBP_NEGATIVE_REGULATION_OF_PROTEOLYSIS	GOBP_NEGATIVE_REGULATION_OF_PROTEOLYSIS	237	0.548395	2.04846	1e-10	9.05e-08	7.96842e-08	2110	tags=32%, list=15%, signal=27%	C3/Ltf/Ifi205/Sfrp2/Wfdc2/Serpina1e/Slpi/Vtn/Serpina1a/Serpina9/Spock2/Spp2/Hc/Serping1/Serpina1b/Serpinf2/Agt/Spink8/Wfdc3/Serpinf1/Serpina10/Wfdc10/Cst6/Serpina1c/Ngfr/Aqp1/C4b/Plg/Ambp/Itih2/Timp1/Gas1/Sorl1/Gas6/Map1a/F2/Tfpi2/Pi15/Adora2a/Dpep1/Wfikkn2/Col6a3/Mical1/Serpind1/Vil1/Col4a3/Serpinb11/Timp2/Ophn1/Ecm1/Cd109/Nol3/Pbk/Bag6/Cryab/Pi16/Chac1/Il1r2/Itih4/Itih1/Tmem98/Camk2n1/Itih3/Ser…	XX +Uty
GOBP_RESPONSE_TO_BACTERIUM	GOBP_RESPONSE_TO_BACTERIUM	405	0.501389	1.936	1e-10	9.05e-08	7.96842e-08	2286	tags=36%, list=16%, signal=31%	Trdn/Gpm6a/Penk/Klk1/Crp/C3/Ltf/Adamts13/Scgb1a1/Pck1/Wfdc2/Lcn2/Lrg1/Il24/Ccr5/Ggt5/Trem2/Slpi/Igkc/Pglyrp1/Ssc5d/Cfp/Dcn/Plscr4/Cd14/H2-Eb1/Rnase2a/Stab1/Loxl1/Wfdc3/Ctsg/Scn7a/Igha/Nlrc5/Ptafr/Wfdc10/Apob/Wnt5a/Abcc2/Aqp1/C4b/Rgs1/Trf/Lbp/Lpl/Fgb/Nr1h4/Fcer1g/Fga/Adamts5/Hp/Ang/Cxcl10/Mr1/Tlr1/Maob/Nlrp10/Sirpa/Cyba/Gstp1/Arg1/F2/Pycard/Tspo/Havcr2/Pirb/Vil1/Ighm/Oas2/Ptpn22/Vim/Kcnj8/Ppbp/Ear…	XX +Uty
GOBP_COMPLEMENT_ACTIVATION	GOBP_COMPLEMENT_ACTIVATION	43	0.758464	2.28718	1.99319e-09	1.5032e-06	1.32355e-06	1596	tags=63%, list=11%, signal=56%	Crp/C3/Fcna/Mfap4/C9/Vtn/Cfh/Igkc/Cfp/Hc/Serping1/C1qa/Igha/C1qb/C4b/C1qc/Cd59b/Cpn1/F2/Cfb/Ighm/C2/C6/C5ar1/Cfi/Masp1/Cd55	XX +Uty
GOBP_DEFENSE_RESPONSE_TO_BACTERIUM	GOBP_DEFENSE_RESPONSE_TO_BACTERIUM	139	0.579195	2.05047	6.11408e-09	3.95232e-06	3.47997e-06	2277	tags=43%, list=16%, signal=37%	Klk1/Crp/Ltf/Wfdc2/Lcn2/Trem2/Slpi/Igkc/Pglyrp1/Ssc5d/Cfp/Rnase2a/Stab1/Wfdc3/Ctsg/Igha/Wfdc10/Aqp1/Trf/Lbp/Fgb/Nr1h4/Fcer1g/Fga/Adamts5/Hp/Ang/Mr1/Nlrp10/Cyba/F2/Pycard/Havcr2/Ighm/Ppbp/Ear2/H2-Q7/H2-Q10/Lyz2/Rarres2/Tlr4/S100a8/Coch/C5ar1/Ifne/Klk1b21/Nod1/Siglecg/H2-T23/Sftpd/Ppp1r11/2610528A11Rik/Arg2/Romo1/Mpeg1/Grn/H2-D1/Klk7/Tlr5/Gsdmd	XX +Uty
GOBP_ANTIMICROBIAL_HUMORAL_RESPONSE	GOBP_ANTIMICROBIAL_HUMORAL_RESPONSE	60	0.700307	2.22117	7.5704e-09	4.28201e-06	3.77026e-06	1821	tags=55%, list=13%, signal=48%	Klk1/Ltf/Cxcl14/Wfdc2/Lcn2/Slpi/Pglyrp1/Rnase2a/Wfdc3/Ctsg/Igha/Wfdc10/Trf/Fgb/Fga/Ang/Cxcl10/Ccl7/F2/Ighm/Ppbp/Ear2/H2-Q7/Ccl2/H2-Q10/Cxcl1/Lyz2/Rarres2/S100a8/Klk1b21/H2-T23/Sftpd/Romo1	XX +Uty
GOBP_INFLAMMATORY_RESPONSE	GOBP_INFLAMMATORY_RESPONSE	489	0.42301	1.65457	3.92915e-08	1.97549e-05	1.7394e-05	2828	tags=33%, list=20%, signal=27%	Ccl21a/Crp/C3/C2cd4a/Cxcl17/Mmp3/Ifi205/Scgb1a1/Serpina1e/Ccr5/Ggt5/Trem2/Hc/Cd14/H2-Eb1/Serpina1b/Serpinf2/Stab1/Agt/Serpinf1/Cd200/Esr1/Il16/Ptafr/Ptgis/Gal/Pla2g2e/Wnt5a/Abcc2/C4b/Lbp/Lpl/Ppara/Apoa1/Nr1h4/Cdo1/Cela1/Hp/Alox5/Cxcl10/Timp1/Tlr1/Aif1/Nlrp10/Sirpa/Casp12/Ccl6/Ccl7/Cyba/Gstp1/Scube1/F2/Bmpr1b/Pycard/Adora2a/Dpep1/Orm1/Havcr2/Tnfaip8l2/Casp4/Spp1/Nupr1/Ppbp/C1qtnf3/Ccl2/Ecm1/Gja1/L…	XX +Uty
GOBP_EXTRACELLULAR_MATRIX_DISASSEMBLY	GOBP_EXTRACELLULAR_MATRIX_DISASSEMBLY	64	0.6569	2.08755	1.94397e-07	8.79645e-05	7.74518e-05	2205	tags=48%, list=15%, signal=41%	Tpsb2/Klk1/Mmp7/Mmp3/Mmp11/Mmp2/Ctsk/Ctsg/Adamts5/Plg/Fap/Timp1/Scube1/Mmp14/Tll1/Mmp10/Klk4/Mmp19/Noxo1/Timp2/Adam15/Hpn/Klk1b21/Tgfb1/A2m/Lrp1/Adam8/Ddr2/Sh3pxd2b/Cma1/Klk7	XX +Uty
GOBP_NEGATIVE_REGULATION_OF_RESPONSE_TO_EXTERNAL_STIMULUS	GOBP_NEGATIVE_REGULATION_OF_RESPONSE_TO_EXTERNAL_STIMULUS	265	0.473768	1.79538	2.26849e-07	9.33174e-05	8.21649e-05	2224	tags=31%, list=16%, signal=27%	Sema3d/Ltf/Cxcl17/Grem1/Ifi205/Fgl2/Vtn/Hc/Serping1/H2-Eb1/Serpinf2/Sema3a/Serpinf1/Cck/Cd200/Cldn19/Nlrc5/Ptgis/Wnt5a/Fgg/Ppara/Apoa1/Fgb/Nr1h4/Fga/Plg/Alox5/Fap/Aif1/Sirpa/Gstp1/Nbl1/Wnt4/Arg1/F2/Adora2a/Havcr2/Pirb/Tnfaip8l2/Spp1/Padi2/H2-Q7/C1qtnf3/Ccl2/Gja1/H2-Q10/Npff/Nr1d1/Cldn3/Cd109/Il22ra2/Pbk/Igf1/Apoe/Cask/Ffar4/Sigirr/Ddt/Mif/Sema3b/Siglecg/Sema5a/H2-T23/Sema5b/Enpp3/Mettl3/Nos3/Arg2…	XX +Uty
GOBP_COLLAGEN_FIBRIL_ORGANIZATION	GOBP_COLLAGEN_FIBRIL_ORGANIZATION	50	0.688054	2.12437	3.96652e-07	0.000149571	0.000131696	1056	tags=46%, list=7%, signal=43%	Dpt/Optc/Grem1/Sfrp2/Aebp1/Lum/Mmp11/Adamts2/Col11a1/Serpinf2/Lox/Loxl1/Col1a1/Scx/Col14a1/Tnxb/Cyp1b1/Col1a2/Col5a2/Col12a1/Foxc2/Col3a1/Loxl3	XX +Uty
GOBP_REGULATION_OF_PEPTIDASE_ACTIVITY	GOBP_REGULATION_OF_PEPTIDASE_ACTIVITY	327	0.446539	1.71206	4.57694e-07	0.000159313	0.000140273	2110	tags=28%, list=15%, signal=25%	C3/Ltf/Ifi205/Pcolce2/Sfrp2/Wfdc2/Serpina1e/Slpi/Vtn/Slc22a2/Serpina1a/Serpina9/Spock2/Spp2/Hc/Serping1/Serpina1b/Serpinf2/Agt/Spink8/Wfdc3/Serpinf1/Cck/Serpina10/Abca2/Wfdc10/Cst6/Psmb9/Serpina1c/Ngfr/Aqp1/C4b/Pcolce/Mapk12/Plg/Ambp/Antxr1/Itih2/Timp1/Sorl1/Cideb/Gas6/Tfpi2/Pi15/Pycard/Adora2a/Dpep1/Wfikkn2/Col6a3/Mical1/Prss22/Serpind1/Vil1/Col4a3/Serpinb11/Timp2/Laptm5/Ecm1/Egln3/Cldn3/Cd109/L…	XX +Uty
GOBP_ADAPTIVE_IMMUNE_RESPONSE	GOBP_ADAPTIVE_IMMUNE_RESPONSE	255	0.466904	1.75713	6.35554e-07	0.00020542	0.00018087	2864	tags=37%, list=20%, signal=30%	Clec10a/Crp/C3/H2-DMb1/C9/Igkc/Batf/Zap70/Hpx/Hc/Serping1/H2-Eb1/Mcoln2/C1qa/Igha/H2-Aa/Alcam/C1qb/C4b/C1qc/Fgb/Cd74/Fcer1g/Fga/Lime1/Clec4a3/Mr1/Nlrp10/H2-Ab1/Rorc/H2-T22/Arg1/Cd48/Prf1/Pycard/Unc93b1/Havcr2/Pirb/Ighm/H2-Q7/Cd1d1/H2-Q10/Loxl3/Mgl2/Parp3/Fcgr1/Tlr4/Il1rl1/B2m/C2/C6/Tnfsf13/Clcf1/H2-Q4/Klhl6/Cfi/H2-K1/Ifne/Lat2/Siglecg/Tmem98/Cd55/Icam1/H2-T23/Tgfb1/Arg2/Ptpn6/Tcirg1/Cd86/H2-M3/Fg…	XX +Uty
GOBP_COTRANSLATIONAL_PROTEIN_TARGETING_TO_MEMBRANE	GOBP_COTRANSLATIONAL_PROTEIN_TARGETING_TO_MEMBRANE	95	0.573888	1.93872	8.67871e-07	0.000261808	0.000230519	4620	tags=77%, list=32%, signal=52%	Rpl36a/Rps8/Rps2/Rpl28/Rpsa/Rpl36/Rps11/Rps15/Rps28/Rpl37a/Rps26/Rpl7/Rplp2/Rpl13a/Rpl37/Rps9/Rpl18a/Rpl24/Rpl29/Rpl6/Rplp1/Rpl17/Rpl18/Rpl21/Rpl34/Rpl39/Rpl23/Rpl38/Rpl11/Rpl8/Rps17/Rps6/Sec61b/Rpl10a/Rpl14/Rpl22/Rpl31/Rps18/Rpl32/Rpl7a/Rps21/Srp14/Rpl19/Rplp0/Rps14/Sil1/Rpl27a/Rpl9/Rps20/Rps25/Rpl12/Rpl27/Rpl30/Rpl13/Rpl15/Rpl35a/Rps10/Rps23/Rps24/Rps29/Rps3a1/Rps27a/Rps5/Srp72/Rpl26/Rpl3/Rps15…	XX +Uty
GOBP_SKELETAL_SYSTEM_DEVELOPMENT	GOBP_SKELETAL_SYSTEM_DEVELOPMENT	368	0.428002	1.64762	1.14733e-06	0.000314562	0.000276968	2057	tags=28%, list=14%, signal=24%	Efemp1/Ltf/Dlx5/Mgp/Grem1/Sulf1/Sfrp2/Gdf10/Hapln1/Mustn1/Adamts7/Hoxd10/Lum/Spp2/Sfrp4/Trpv4/Col11a1/Mmp2/Lox/Rbp4/Col1a1/Hand2/Ror2/Ihh/Scx/Lrrc17/Wnt5a/Prrx1/Chrd/Hoxb7/Phospho1/Trps1/Hoxb8/Itgb8/Snai2/Tgfbi/Bgn/Lrrk1/Hoxa11/Hoxb6/Thbs3/Timp1/Col1a2/Col5a2/Tbx1/Tnfrsf11b/Thpo/Pbx1/Bmpr1b/Foxc2/Gdf3/Mmp14/Tll1/Tyrobp/Cdh11/Col3a1/Hoxc6/Wfikkn2/Npr2/Pirb/Evc/Axin2/Hoxb2/Ecm1/Gja1/Runx1/Wnt11/Rar…	XX +Uty
GOBP_REGULATION_OF_COMPLEMENT_ACTIVATION	GOBP_REGULATION_OF_COMPLEMENT_ACTIVATION	35	0.732823	2.14694	1.18178e-06	0.000314562	0.000276968	1848	tags=63%, list=13%, signal=55%	C3/C9/Vtn/Cfh/Igkc/Cfp/Hc/Serping1/C1qa/C1qb/C4b/C1qc/Cd59b/Cpn1/F2/Cfb/C2/C6/C5ar1/Cfi/Cd55/A2m	XX +Uty
GOBP_ANTIBACTERIAL_HUMORAL_RESPONSE	GOBP_ANTIBACTERIAL_HUMORAL_RESPONSE	32	0.740781	2.12884	2.29102e-06	0.000575936	0.000507105	1683	tags=62%, list=12%, signal=55%	Klk1/Ltf/Wfdc2/Slpi/Rnase2a/Wfdc3/Ctsg/Igha/Wfdc10/Trf/Fgb/Fga/Ang/Ighm/Ear2/H2-Q7/H2-Q10/Klk1b21/H2-T23/Sftpd	XX +Uty
GOBP_RESPONSE_TO_INTERFERON_GAMMA	GOBP_RESPONSE_TO_INTERFERON_GAMMA	154	0.510309	1.83388	2.535e-06	0.000603731	0.000531578	2745	tags=39%, list=19%, signal=32%	Ccl21a/Adamts13/Hpx/H2-Eb1/Nlrc5/H2-Aa/Ptafr/Wnt5a/Ifitm2/Ifitm3/Cd74/Aif1/H2-Ab1/Sirpa/Ccl6/Ccl7/H2-T22/Kynu/Arg1/Mt2/Oas2/Vim/Trim30d/H2-Q7/Mrc1/Ccl2/H2-Q10/Fcgr1/Irf5/Tlr4/B2m/Casp1/Cldn1/Ifi30/Cyp27b1/H2-Q4/H2-K1/Icam1/Ifitm1/H2-T23/Oas1g/Oasl1/Cxcl16/Edn1/Bst2/H2-M3/Stxbp4/Hck/Slc26a6/Sp100/Gch1/H2-D1/Irf1/Nmi/Rpl13a/Oas1a/Trim12c/Stxbp1/Trim34b/Trp53	XX +Uty
GOBP_REGULATION_OF_HUMORAL_IMMUNE_RESPONSE	GOBP_REGULATION_OF_HUMORAL_IMMUNE_RESPONSE	47	0.668179	2.03064	3.0172e-06	0.000660029	0.000581148	1848	tags=51%, list=13%, signal=45%	C3/C9/Vtn/Cfh/Igkc/Hpx/Cfp/Hc/Serping1/C1qa/C1qb/C4b/C1qc/Cd59b/Cpn1/F2/Cfb/C2/C6/C5ar1/Cfi/Cd55/Ptpn6/A2m	XX +Uty
GOBP_NEGATIVE_REGULATION_OF_HYDROLASE_ACTIVITY	GOBP_NEGATIVE_REGULATION_OF_HYDROLASE_ACTIVITY	318	0.43552	1.66993	3.06312e-06	0.000660029	0.000581148	2165	tags=27%, list=15%, signal=23%	C3/Ltf/Ifi205/Sfrp2/Wfdc2/Serpina1e/Slpi/Vtn/Serpina1a/Serpina9/Spock2/Spp2/Hc/Serping1/Serpina1b/Serpinf2/Agt/Spink8/Wfdc3/Serpinf1/Apoa2/Serpina10/Wfdc10/Cst6/Serpina1c/Ngfr/Aqp1/C4b/Rtkn/Apoa1/Plg/Ambp/Itih2/Timp1/Sorl1/Gas6/Tfpi2/Pi15/Rasa4/Adora2a/Dpep1/Wfikkn2/Col6a3/Mical1/Serpind1/Vil1/Col4a3/Serpinb11/Timp2/Apoc1/Angptl4/Ecm1/Cd109/Ppp1r14a/Nol3/Cryab/Pi16/Hdac9/Pla2r1/Ppp1r14d/Itih4/Rgs…	XX +Uty
GOBP_HUMORAL_IMMUNE_RESPONSE_MEDIATED_BY_CIRCULATING_IMMUNOGLOBULIN	GOBP_HUMORAL_IMMUNE_RESPONSE_MEDIATED_BY_CIRCULATING_IMMUNOGLOBULIN	36	0.706095	2.07123	5.91637e-06	0.0012122	0.00106732	1818	tags=56%, list=13%, signal=49%	Crp/C3/C9/Igkc/Hpx/Hc/Serping1/H2-Eb1/C1qa/Igha/C1qb/C4b/C1qc/H2-Ab1/Ighm/C2/C6/Cfi/Cd55/Ptpn6	XX +Uty
GOBP_B_CELL_MEDIATED_IMMUNITY	GOBP_B_CELL_MEDIATED_IMMUNITY	80	0.589062	1.94452	6.16143e-06	0.0012122	0.00106732	2561	tags=44%, list=18%, signal=36%	Crp/C3/C9/Igkc/Batf/Hpx/Hc/Serping1/H2-Eb1/C1qa/Igha/C1qb/C4b/C1qc/Cd74/Fcer1g/H2-Ab1/Ighm/Parp3/C2/C6/Tnfsf13/Clcf1/Cfi/Cd55/H2-T23/Tgfb1/Ptpn6/Tcirg1/H2-M3/Ung/Cd81/Swap70/Bcl3/Fcgr2b	XX +Uty
GOBP_REGULATION_OF_IMMUNE_EFFECTOR_PROCESS	GOBP_REGULATION_OF_IMMUNE_EFFECTOR_PROCESS	272	0.442464	1.67992	8.39146e-06	0.00149541	0.00131669	2812	tags=33%, list=20%, signal=27%	C3/H2-DMb1/Pck1/Fgl2/C9/Vtn/Cfh/Igkc/Hpx/Cfp/Hc/Serping1/H2-Eb1/Rbp4/Apoa2/C1qa/Ptafr/Wnt5a/C1qb/C4b/Lbp/Myb/Apoa1/C1qc/Cd74/Mr1/Cd59b/Cpn1/H2-T22/Arg1/F2/Ddx60/Pycard/Tyrobp/Havcr2/Pirb/Cfb/Ptpn22/H2-Q7/Laptm5/Cd1d1/H2-Q10/Loxl3/Nr4a3/Parp3/Tlr4/Apobec3/Ifit1/Rac2/Tril/B2m/C2/C6/Tnfsf13/Clcf1/H2-Q4/Herc6/C5ar1/Cfi/H2-K1/Cd55/Icam1/Cuedc2/H2-T23/Tgfb1/Enpp3/Ptpn6/A2m/Cd86/Bst2/Grn/H2-M3/Dhx58/Anx…	XX +Uty
GOBP_COLLAGEN_METABOLIC_PROCESS	GOBP_COLLAGEN_METABOLIC_PROCESS	77	0.590027	1.94431	8.62842e-06	0.00149541	0.00131669	1195	tags=36%, list=8%, signal=33%	Mmp7/Mmp3/Mfap4/Larp6/Mmp11/Adamts2/Mmp2/Serpinf2/Ctsk/Col1a1/Ihh/Scx/Mrc2/Myb/Tnxb/Fap/Mmp23/Mmp17/Col1a2/Wnt4/Arg1/F2/Mmp14/Mmp10/Mmp19/Vim/Runx1/Adam15	XX +Uty
GOBP_REGULATION_OF_CHOLESTEROL_ESTERIFICATION	GOBP_REGULATION_OF_CHOLESTEROL_ESTERIFICATION	12	0.87055	2.01515	8.90932e-06	0.00149541	0.00131669	1339	tags=67%, list=9%, signal=60%	Apoa5/Apoa4/Agt/Apoa2/Abca2/Apoa1/Apoc1/Apoe	XX +Uty
GOBP_MUSCLE_TISSUE_DEVELOPMENT	GOBP_MUSCLE_TISSUE_DEVELOPMENT	264	0.436737	1.65425	8.92289e-06	0.00149541	0.00131669	2212	tags=28%, list=16%, signal=24%	Cenpf/Nebl/Asb2/Grem1/Erbb4/Nrg1/Igfbp5/Hoxd10/Aldh1a2/Dcn/Col11a1/Prox1/Lox/Rbp4/Myo18b/Ihh/Jph2/Scx/Eya2/Pgm5/Wnt5a/Heyl/Myh11/Ppara/Tcf21/Kel/Sgcg/Uqcc2/Bves/Tbx1/Lrp2/Myom2/Foxc2/Alpk2/Nupr1/Gja1/Msc/Runx1/Egr1/Hmg20b/Ankrd1/Wt1/Tenm4/Igf1/Pi16/Sox6/Eln/Hdac9/Six4/Meis1/Myh14/Rgs2/Ndrg4/Myl6/Hoxd9/Neurl1a/Popdc2/Sorbs2/Tgfb1/Eng/Hivep3/Sema3c/Edn1/Wnt2/Cflar/Mapk11/Twist1/Gpx1/Mylk/Tnnt2/Efem…	XX +Uty
GOBP_PROTEIN_PROCESSING	GOBP_PROTEIN_PROCESSING	176	0.478403	1.74367	1.25796e-05	0.00203295	0.00178999	2185	tags=29%, list=15%, signal=25%	Clec3b/Cpa3/Klk1/Adamts13/Ifi205/Cpz/Ces1d/Hgfac/Adamts2/F7/Serpinf2/Ctsg/Spon1/Ihh/Cuzd1/Tmprss4/Fgg/Cpe/Fgb/Fga/Kel/Hp/Gas1/Cideb/Cpn1/Srgn/Mmp14/Pycard/Pcsk9/Casp4/Scg5/Runx1/Bace2/Hpn/Nol3/Casp1/Chac1/Il1r2/Enpep/Klk1b21/Tmem98/Pmpcb/Phex/Adamts3/Adam8/Apoh/Ctsz/Htra2/Asprv1/Cma1/Ece1	XX +Uty
GOBP_CONNECTIVE_TISSUE_DEVELOPMENT	GOBP_CONNECTIVE_TISSUE_DEVELOPMENT	180	0.473459	1.73133	1.37678e-05	0.00214825	0.00189151	2212	tags=32%, list=16%, signal=27%	Efemp1/Mgp/Grem1/Sulf1/Sfrp2/Mustn1/Adamts7/Lum/Trpv4/Col11a1/Lox/Acta2/Col1a1/Hand2/Ror2/Ihh/Scx/Wnt5a/Prrx1/Nr1h4/Trps1/Itgb8/Snai2/Tgfbi/Bgn/Hoxa11/Thbs3/Timp1/Sorl1/Rorc/Bmpr1b/Foxc2/Evc/Axin2/Ecm1/Runx1/Wnt11/Foxa1/Rarg/Egr1/Sox5/Wt1/Sox6/Hoxb3/Scin/Maf/Tgfb1/Col11a2/Csf1/Edn1/Cflar/Nppc/Sh3pxd2b/Smpd3/Mapk3/Col5a1/Mef2c	XX +Uty
GOBP_DETECTION_OF_BIOTIC_STIMULUS	GOBP_DETECTION_OF_BIOTIC_STIMULUS	34	0.692746	2.00597	1.83453e-05	0.00270837	0.00238469	2200	tags=56%, list=15%, signal=47%	Trem2/Pglyrp1/Ssc5d/H2-Eb1/Srpx/C4b/Lbp/Cdhr2/Fap/Tlr1/Tspo/H2-Q7/Cd1d1/H2-Q10/Tlr4/Nod1/H2-T23/H2-M3/H2-D1	XX +Uty
GOBP_RESPONSE_TO_TYPE_I_INTERFERON	GOBP_RESPONSE_TO_TYPE_I_INTERFERON	86	0.560597	1.85988	1.85546e-05	0.00270837	0.00238469	2580	tags=42%, list=18%, signal=34%	Ifi27l2b/Nlrc5/Wnt5a/Ifitm2/Ifitm3/H2-T22/Mx2/Oas2/Ifit2/H2-Q7/H2-Q10/Egr1/Irf5/Mx1/Ifit1/Ifi27/H2-Q4/H2-K1/Ifit3/Ifitm1/Psmb8/H2-T23/Oas1g/Mettl3/Oasl1/Ptpn6/Bst2/H2-M3/Sp100/Zbp1/H2-D1/Irf1/Ifi35/Isg15/Oas1a/Ifnar2	XX +Uty
GOBP_ADAPTIVE_IMMUNE_RESPONSE_BASED_ON_SOMATIC_RECOMBINATION_OF_IMMUNE_RECEPTORS_BUILT_FROM_IMMUNOGLOBULIN_SUPERFAMILY_DOMAINS	GOBP_ADAPTIVE_IMMUNE_RESPONSE_BASED_ON_SOMATIC_RECOMBINATION_OF_IMMUNE_RECEPTORS_BUILT_FROM_IMMUNOGLOBULIN_SUPERFAMILY_DOMAINS	182	0.474584	1.73717	1.98549e-05	0.0028076	0.00247206	2864	tags=38%, list=20%, signal=31%	Crp/C3/C9/Igkc/Batf/Hpx/Hc/Serping1/H2-Eb1/C1qa/Igha/C1qb/C4b/C1qc/Cd74/Fcer1g/Mr1/Nlrp10/H2-Ab1/Rorc/H2-T22/Arg1/Prf1/Havcr2/Pirb/Ighm/H2-Q7/Cd1d1/H2-Q10/Loxl3/Parp3/Tlr4/Il1rl1/B2m/C2/C6/Tnfsf13/Clcf1/H2-Q4/Klhl6/Cfi/H2-K1/Tmem98/Cd55/Icam1/H2-T23/Tgfb1/Ptpn6/Tcirg1/H2-M3/Hras/Anxa1/Ccr2/H2-D1/Lef1/Mef2c/Ripk3/Ung/Cd81/Ly9/Swap70/Bcl3/Fcgr2b/Ctsc/Il33/Trpm4/Ctsh/Il4ra/Spn/Tnf	XX +Uty
GOBP_REGULATION_OF_CATION_TRANSMEMBRANE_TRANSPORT	GOBP_REGULATION_OF_CATION_TRANSMEMBRANE_TRANSPORT	217	0.452699	1.67939	2.07117e-05	0.00284001	0.0025006	2465	tags=33%, list=17%, signal=27%	Trdn/Reln/Fxyd1/Thy1/Lrrc26/Kcnc2/Kcnmb1/Scn1b/Fxyd2/Kcne3/Trem2/Aplnr/Jph2/Cacna2d1/Gal/Slc6a9/Capn3/Kel/Stac2/Gria3/Lime1/Cxcl10/Kcne2/Kcnh2/Slc43a1/Adrb2/F2/Fxyd5/Jph1/Wnk4/Kcne4/Pcsk9/Ccl2/Fhl1/Tspan13/Stom/P2ry6/Cacng7/Kcnj2/Rgs2/Fgf11/Gnb5/Rgs9/Snta1/Gsto1/Atp1a2/Bin1/Fxyd4/Ptpn6/Tcirg1/Rrad/Cacna1d/Kcnq1/Gem/Twist1/Ccr2/Coro1a/Cox17/Iscu/Mef2c/Shisa8/Shank3/Flna/Gpr35/Kcnab2/Park7/Pdzk1/Ca…	XX +Uty
GOBP_POSITIVE_REGULATION_OF_IMMUNE_RESPONSE	GOBP_POSITIVE_REGULATION_OF_IMMUNE_RESPONSE	461	0.387798	1.50992	2.1359e-05	0.00284263	0.00250291	2574	tags=26%, list=18%, signal=22%	Clec10a/Crp/Thy1/Btnl9/C3/Fcna/H2-DMb1/Ifi205/Pck1/Mfap4/C9/Muc20/Vtn/Cfh/Igkc/Zap70/Hpx/Cfp/Hc/Serping1/H2-Eb1/Pak3/Ctsg/C1qa/Igha/Nlrc5/H2-Aa/Ptafr/Psmb9/Wnt5a/C1qb/C4b/Lbp/Myb/C1qc/Cd74/Fcer1g/Lime1/Clec4a3/Mr1/Cd59b/Nlrp10/H2-Ab1/Cpn1/H2-T22/F2/Mndal/Muc4/Pycard/Tyrobp/Havcr2/Pirb/Cfb/Ighm/Ptpn22/H2-Q7/Laptm5/Cd1d1/H2-Q10/Mgl2/Nr4a3/Runx1/Fcgr4/Fyb/Fcgr1/Lck/Psmd13/Tlr4/B2m/Bag6/C2/C6/Tnfsf13…	XX +Uty
GOBP_POSITIVE_REGULATION_OF_CATION_TRANSMEMBRANE_TRANSPORT	GOBP_POSITIVE_REGULATION_OF_CATION_TRANSMEMBRANE_TRANSPORT	95	0.539526	1.82264	2.19875e-05	0.00284267	0.00250294	1218	tags=27%, list=9%, signal=25%	Trdn/Reln/Fxyd1/Thy1/Lrrc26/Kcnc2/Kcnmb1/Fxyd2/Kcne3/Trem2/Aplnr/Jph2/Cacna2d1/Gal/Slc6a9/Capn3/Stac2/Cxcl10/Kcne2/Kcnh2/Adrb2/F2/Wnk4/Ccl2/P2ry6/Kcnj2	XX +Uty
GOBP_REGULATION_OF_GTPASE_ACTIVITY	GOBP_REGULATION_OF_GTPASE_ACTIVITY	389	-0.308186	-1.47402	2.30826e-05	0.00290135	0.0025546	2719	tags=33%, list=19%, signal=28%	Pgam5/Sbf2/Smap1/Snx9/Adap1/Map4k4/Pip5k1a/Sgsm2/Syde2/Asap1/Depdc5/Eif2s1/F2r/Mtor/Prex1/Stmn1/Usp32/Vav3/Arhgap23/Arhgef16/Fam13a/Lrch1/Rabgap1l/Ranbp2/Arhgef12/Dock10/Nckap1l/Rabgap1/Tbc1d24/Bcar3/Chn2/Epha1/Rabep1/Rasgrp1/S1pr1/Tiam2/Arhgap1/Arhgap22/Ccdc125/Dock9/Ect2/Ezh2/Lims1/Sec23b/Srgap3/Cpeb2/Ralgapa1/Arfgef1/Arhgdig/Arhgef11/Dock7/Elmod3/Fam13b/Gpsm1/Ndel1/Tbc1d10b/Vav2/Arhgap29/Arhga…	XX +Uty
GOBP_LEUKOCYTE_CHEMOTAXIS	GOBP_LEUKOCYTE_CHEMOTAXIS	145	0.497039	1.77305	2.58349e-05	0.00315954	0.00278194	2899	tags=41%, list=20%, signal=33%	Ccl21a/Cxcl17/Grem1/Cxcl14/Trpm2/Ccr5/Hc/F7/Il16/Wnt5a/Lbp/Cd74/Fcer1g/Alox5/Cxcl10/Aif1/Gas6/Ccl6/Ccl7/Nbl1/Dpep1/Edn2/Padi2/Ppbp/Ccl2/Mst1/Cxcl1/Rarres2/Rac2/S100a8/Bst1/Gpsm3/Pgf/Zfp580/C5ar1/Ddt/Mif/Ptn/Cxcr4/Sftpd/2610528A11Rik/Csf1/Cxcl16/Edn1/Adam8/Il17rc/Mapk3/Anxa1/Ccr2/Coro1a/Tmem102/Jam3/Pik3cd/Swap70/C3ar1/Trpm4/Ccl27a/Ptpro/Vegfb/Cmklr1	XX +Uty
GOBP_CARTILAGE_DEVELOPMENT	GOBP_CARTILAGE_DEVELOPMENT	133	0.503141	1.77379	2.76939e-05	0.00329358	0.00289996	2112	tags=32%, list=15%, signal=28%	Efemp1/Mgp/Grem1/Sulf1/Sfrp2/Mustn1/Adamts7/Lum/Trpv4/Col11a1/Col1a1/Hand2/Ror2/Ihh/Scx/Wnt5a/Prrx1/Trps1/Itgb8/Snai2/Tgfbi/Bgn/Hoxa11/Thbs3/Timp1/Bmpr1b/Evc/Axin2/Ecm1/Runx1/Wnt11/Rarg/Sox5/Sox6/Hoxb3/Scin/Maf/Tgfb1/Col11a2/Edn1/Nppc/Smpd3/Mapk3	XX +Uty
GOBP_OSSIFICATION	GOBP_OSSIFICATION	305	0.418194	1.59826	2.92463e-05	0.00329358	0.00289996	2891	tags=31%, list=20%, signal=26%	Clec3b/Penk/Ltf/Dlx5/Mgp/Grem1/Sfrp2/Gdf10/Aspn/Igfbp5/Clec11a/Rorb/Col11a1/Mmp2/Lox/Col1a1/Hand2/Ror2/Ihh/Scx/Mrc2/Cyp24a1/Wnt5a/Chrd/Phospho1/Tph1/Snai2/P2rx7/Alox5/Thbs3/Col1a2/Col5a2/Tnc/Srgn/Wnt4/Adrb2/Pbx1/Bmpr1b/Foxc2/Mmp14/Twist2/Cdh11/Igsf10/Npr2/Spp1/Axin2/Ecm1/Runx1/Wnt11/Col6a1/Gfra4/Rassf2/Igf1/Fzd1/Cyp27b1/Ffar4/Ptn/Fbxl15/Ifitm1/Kazald1/Tgfb1/Fbn2/Hdac7/Phex/Csf1/Tcirg1/Tmem119/Cth…	XX +Uty
GOBP_STEROID_ESTERIFICATION	GOBP_STEROID_ESTERIFICATION	16	0.812396	2.02318	2.92582e-05	0.00329358	0.00289996	1687	tags=56%, list=12%, signal=50%	Apoa5/Apoa4/Agt/Apoa2/Abca2/Apoa1/Apoc1/Apoe/Soat2	XX +Uty
GOBP_ANTIGEN_PROCESSING_AND_PRESENTATION_VIA_MHC_CLASS_IB	GOBP_ANTIGEN_PROCESSING_AND_PRESENTATION_VIA_MHC_CLASS_IB	14	0.829893	1.98564	2.98424e-05	0.00329358	0.00289996	2200	tags=71%, list=15%, signal=60%	H2-T22/H2-Q7/Cd1d1/H2-Q10/B2m/H2-Q4/H2-K1/H2-T23/H2-M3/H2-D1	XX +Uty
GOBP_RESPONSE_TO_TUMOR_NECROSIS_FACTOR	GOBP_RESPONSE_TO_TUMOR_NECROSIS_FACTOR	230	0.438838	1.63301	4.19682e-05	0.00452158	0.0039812	2403	tags=25%, list=17%, signal=21%	Ccl21a/Adamts13/Pck1/Ggt5/Adamts7/Postn/Cd14/Clip3/Col1a1/Eda2r/Apob/Psmb9/Abcc2/Apoa1/Nr1h4/Gas6/Tnfrsf11b/Ccl6/Ccl7/Gstp1/Pycard/Casp4/Gpd1/Laptm5/Ccl2/Map3k14/Zfp36l1/Traf1/Nr1d1/Sphk1/Tnfsf9/Ankrd1/Fabp4/Psmd13/Tnfrsf12a/Nol3/Casp1/Cldn1/Pid1/Tnfsf13/Ccdc3/Tnfsf12/Pck2/Aff3/Icam1/Psmb8/Cxcl16/Edn1/Psmb10/Sfrp1/Sharpin/Smpd3/Gstp2/Mapk3/Gch1/Gss/Ggt1/Psme1	XX +Uty
GOBP_ANTIGEN_PROCESSING_AND_PRESENTATION_OF_PEPTIDE_ANTIGEN_VIA_MHC_CLASS_IB	GOBP_ANTIGEN_PROCESSING_AND_PRESENTATION_OF_PEPTIDE_ANTIGEN_VIA_MHC_CLASS_IB	11	0.84591	1.92051	4.67447e-05	0.00491906	0.00433118	2200	tags=82%, list=15%, signal=69%	H2-T22/H2-Q7/H2-Q10/B2m/H2-Q4/H2-K1/H2-T23/H2-M3/H2-D1	XX +Uty
GOBP_LEUKOCYTE_MIGRATION	GOBP_LEUKOCYTE_MIGRATION	312	0.408736	1.5662	4.95552e-05	0.00505875	0.00445417	2899	tags=35%, list=20%, signal=28%	Ccl21a/Thy1/Cxcl17/Grem1/Cxcl14/Trpm2/Ccr5/Trem2/Igkc/Zap70/Hc/F7/Mcoln2/Cd200/Col1a1/Ror2/Sdc2/Igha/Il16/Ptafr/Apob/Wnt5a/Fut9/Lbp/Cd74/Fcer1g/Alox5/Cxcl10/Col1a2/Aif1/Gas6/Sirpa/Ccl6/Ccl7/Nbl1/F2/Cd48/Itgb7/Mmp14/Pycard/Dpep1/Edn2/Ighm/Padi2/Ppbp/Ccl2/Ecm1/Mst1/Cxcl1/Lck/Rarres2/Rac2/S100a8/Bst1/Gpsm3/Itgav/Pgf/Zfp580/Podxl2/C5ar1/Ddt/Mif/Ptn/Slc7a9/Angpt4/Ccl28/Cxcr4/Dok2/Icam1/Grb7/Jam2/Sftpd…	XX +Uty
GOBP_METAL_ION_HOMEOSTASIS	GOBP_METAL_ION_HOMEOSTASIS	409	0.391148	1.51099	5.0308e-05	0.00505875	0.00445417	3085	tags=33%, list=22%, signal=27%	Ccl21a/Trdn/Oxtr/Thy1/Ltf/Lcn2/Stc2/Trpm2/Ccr5/Hpx/Trpv4/Mcoln2/Agt/Dmpk/Scn7a/Aplnr/Esr1/Jph2/Cacna2d1/Slc6a9/Capn3/Gpr55/Slc39a5/Wnt5a/Steap4/Trf/Kel/Lime1/P2rx7/Steap1/Ric3/Cxcl10/Cd52/Gna15/Gpr65/Kcnh2/Ccl6/Ccl7/Ednra/F2/Jph1/Adora2a/Mt1/Mt2/Edn2/Ccl2/Gja1/Pkhd1/Heph/Npff/P2rx5/Trpv6/P2ry6/Scnn1g/Kcnj2/Lck/Nol3/S100a8/B2m/Ftl1/Itgav/Tmem178/Apoe/Fam20a/Atp7b/Cyp27b1/Ffar4/Tmtc2/C5ar1/Smdt1/Cc…	XX +Uty
GOBP_POSITIVE_REGULATION_OF_GTPASE_ACTIVITY	GOBP_POSITIVE_REGULATION_OF_GTPASE_ACTIVITY	321	-0.313074	-1.49717	5.20737e-05	0.00512247	0.00451028	2719	tags=34%, list=19%, signal=28%	Pgam5/Smap1/Snx9/Adap1/Map4k4/Pip5k1a/Sgsm2/Syde2/Asap1/Depdc5/F2r/Prex1/Usp32/Vav3/Arhgap23/Arhgef16/Fam13a/Rabgap1l/Ranbp2/Arhgef12/Dock10/Nckap1l/Rabgap1/Tbc1d24/Bcar3/Chn2/Epha1/Rabep1/Rasgrp1/S1pr1/Tiam2/Arhgap1/Arhgap22/Ccdc125/Dock9/Ect2/Ezh2/Lims1/Sec23b/Srgap3/Ralgapa1/Arfgef1/Arhgdig/Arhgef11/Dock7/Elmod3/Fam13b/Ndel1/Tbc1d10b/Arhgap29/Arhgap31/Rapgef1/Rapgef3/Tbc1d12/Tbc1d9/Arap2/Arhge…	XX +Uty
GOBP_RESPONSE_TO_MOLECULE_OF_BACTERIAL_ORIGIN	GOBP_RESPONSE_TO_MOLECULE_OF_BACTERIAL_ORIGIN	245	0.430399	1.61057	6.1041e-05	0.00587682	0.00517447	2212	tags=30%, list=16%, signal=26%	Penk/Ltf/Adamts13/Scgb1a1/Pck1/Il24/Ccr5/Ggt5/Trem2/Slpi/Ssc5d/Dcn/Plscr4/Cd14/Loxl1/Ctsg/Ptafr/Apob/Wnt5a/Abcc2/C4b/Lbp/Nr1h4/Cxcl10/Tlr1/Maob/Sirpa/Gstp1/Arg1/Pycard/Tspo/Havcr2/Pirb/Ptpn22/Vim/Kcnj8/Ppbp/Mrc1/Ccl2/Gja1/Cxcl1/Nr1d1/Ankrd1/Irf5/Ly86/Tlr4/S100a8/Axl/B2m/Casp1/Cldn1/Plscr3/Cyp27b1/Sigirr/C5ar1/Mgst2/Pck2/Cd68/Cnp/Cd55/Icam1/Tgfb1/Nos3/Cd86/Edn1/Gnrh1/Cd24a/Fmo1/Hck/Gstp2/Hpgd/Mapk…	XX +Uty
GOBP_POSITIVE_REGULATION_OF_TRANSMEMBRANE_TRANSPORT	GOBP_POSITIVE_REGULATION_OF_TRANSMEMBRANE_TRANSPORT	143	0.492212	1.75299	6.28182e-05	0.00587893	0.00517633	2460	tags=34%, list=17%, signal=29%	Trdn/Reln/Fxyd1/Thy1/Lrrc26/Kcnc2/C3/Kcnmb1/Fxyd2/Kcne3/Trem2/Clip3/Cftr/Aplnr/Jph2/Ptafr/Cacna2d1/Gal/Slc6a9/Capn3/Stac2/P2rx7/Cxcl10/Kcne2/Kcnh2/Adrb2/F2/Wnk4/Ccl2/Nr4a3/P2ry6/Kcnj2/Igf1/Azin2/Capn10/Rgs9/Gsto1/Gpc3/Kcnq1/Opn3/Slc26a6/Klf15/Ccr2/Cox17/Rhoq/Shank3/Flna/Pdzk1/Ephb2	XX +Uty
GOBP_LOW_DENSITY_LIPOPROTEIN_PARTICLE_REMODELING	GOBP_LOW_DENSITY_LIPOPROTEIN_PARTICLE_REMODELING	11	0.839385	1.9057	6.36614e-05	0.00587893	0.00517633	1339	tags=64%, list=9%, signal=58%	Agt/Apoa2/Apob/Pla2g2e/Plg/Mttp/Apoe	XX +Uty
GOBP_POSITIVE_REGULATION_OF_CYTOKINE_PRODUCTION	GOBP_POSITIVE_REGULATION_OF_CYTOKINE_PRODUCTION	309	0.412668	1.5789	6.80597e-05	0.0061594	0.00542328	2979	tags=32%, list=21%, signal=26%	C3/Cxcl17/Sulf1/Ifi205/Trem2/Lum/Hc/Postn/Cd14/Mcoln2/Serpinf2/Agt/Apoa2/Cd200/Il16/Ptafr/Wnt5a/Lbp/Lpl/Myb/Cd74/Fcer1g/P2rx7/Cyp1b1/Tlr1/Aif1/Nlrp10/Sorl1/Cyba/Mndal/Pycard/Tyrobp/Orm1/Havcr2/Pirb/Ptpn22/H2-Q7/Laptm5/C1qtnf3/H2-Q10/Nr4a3/Runx1/Wnt11/Sphk1/Egr1/Irf5/Tlr4/Il1rl1/B2m/Casp1/Gpsm3/Zfp580/Fermt1/Il1rl2/C5ar1/Ddt/Mif/Nod1/Siglecg/C1qtnf4/H2-T23/Tgfb1/Usp50/Cd86/Lrp1/Adam8/H2-M3/Dhx58/M…	XX +Uty
GOBP_PROTEIN_MATURATION	GOBP_PROTEIN_MATURATION	232	0.439281	1.63624	6.94987e-05	0.0061663	0.00542936	2185	tags=25%, list=15%, signal=22%	Clec3b/Cpa3/Klk1/Adamts13/Ifi205/Cpz/Ces1d/Hgfac/Tspan17/Adamts2/F7/Serpinf2/Ctsg/Spon1/Ihh/Cuzd1/Tmprss4/Fgg/Cpe/Fgb/Fga/Kel/Hp/Gas1/Sorl1/Cideb/Cpn1/Srgn/Mmp14/Nnat/Pycard/Pcsk9/Casp4/Scg5/Runx1/Bace2/Hpn/Nol3/Casp1/Cisd3/Chac1/Il1r2/Enpep/Klk1b21/Tmem98/Pmpcb/Sox4/Phex/Adamts3/Adam8/Apoh/Naa10/Tspan5/Ctsz/Htra2/Galnt2/Asprv1/Cma1/Ece1	XX +Uty
GOBP_ANTIGEN_PROCESSING_AND_PRESENTATION	GOBP_ANTIGEN_PROCESSING_AND_PRESENTATION	203	0.445643	1.64202	7.33979e-05	0.00623472	0.0054896	2613	tags=25%, list=18%, signal=21%	Ccl21a/H2-DMb1/Fgl2/Trem2/Wdfy4/H2-Eb1/Dync1i1/H2-Aa/Psmb9/Ncf4/Cd74/Fcer1g/Clec4a3/Mr1/H2-Ab1/Cyba/H2-T22/Sh3gl2/Pycard/Rab34/Pirb/H2-Q7/Cd1d1/H2-Q10/Fcgr1/Psmd13/B2m/Itgav/Ifi30/H2-Q4/H2-K1/Nod1/Cd68/Cybb/Icam1/Psmb8/H2-T23/H2-M3/Psmb10/Dctn6/Rab3b/H2-D1/Ap2s1/Kif2c/Psme1/Psmc3/Ap2a1/Fcgr2b/Kif23/Ncf1/Psmb11	XX +Uty
GOBP_REGULATION_OF_CYTOSOLIC_CALCIUM_ION_CONCENTRATION	GOBP_REGULATION_OF_CYTOSOLIC_CALCIUM_ION_CONCENTRATION	197	0.44783	1.6418	7.41393e-05	0.00623472	0.0054896	3085	tags=39%, list=22%, signal=31%	Ccl21a/Trdn/Oxtr/Thy1/Trpm2/Ccr5/Trpv4/Mcoln2/Aplnr/Esr1/Jph2/Cacna2d1/Capn3/Gpr55/Wnt5a/Lime1/P2rx7/Ric3/Cxcl10/Cd52/Gna15/Gpr65/Ednra/F2/Jph1/Edn2/Gja1/Npff/P2rx5/Trpv6/P2ry6/Lck/Nol3/Itgav/Tmem178/Ffar4/C5ar1/Ccl28/Cd55/Cxcr4/Gsto1/Rasa3/Atp1a2/Atp2b2/Lpar1/Ptpn6/Edn1/Lrp1/Adcy5/Cd24a/Nmb/Kng2/Trpc3/Ccr2/Coro1a/Plce1/Bcl2/Gpr35/Mcoln1/Cav1/Dlg4/P2rx2/Swap70/P2rx4/C3ar1/Ptger4/Trpm4/Cmklr1/Itpr…	XX +Uty
GOBP_POSITIVE_REGULATION_OF_ION_TRANSPORT	GOBP_POSITIVE_REGULATION_OF_ION_TRANSPORT	500	0.374875	1.46726	7.57811e-05	0.00623472	0.0054896	2768	tags=27%, list=19%, signal=22%	Trdn/Reln/Oxtr/Fxyd1/Thy1/Lrrc26/Kcnc2/C3/Chp2/Kcnmb1/Scn1b/Fxyd2/Kcne3/Trem2/Slc51b/Ces1d/H2-Eb1/Gzmb/Rbp4/Clip3/Cck/Cftr/Aplnr/Ablim3/Jph2/Ptafr/Cacna2d1/Gal/Rph3al/Slc6a9/Capn3/Abcb11/Fgg/Myb/Apoa1/Fgb/Nr1h4/Fga/Stac2/P2rx7/Ang/Cxcl10/Kcne2/Sorl1/Gas6/Kcnh2/Olfr78/Adrb2/F2/Abca8b/Nnat/Tspo/Wnk4/Adora2a/Spp1/C1qtnf3/Ccl2/Fhl1/Gja1/Nr4a3/P2rx5/Stom/P2ry6/Ankrd1/Kcnj2/Tlr4/Rac2/S100a8/Igf1/Apoe/K…	XX +Uty
GOBP_REGULATION_OF_DEFENSE_RESPONSE	GOBP_REGULATION_OF_DEFENSE_RESPONSE	484	0.378055	1.47669	7.57811e-05	0.00623472	0.0054896	2770	tags=27%, list=19%, signal=23%	Penk/Clec10a/C3/C2cd4a/Cxcl17/Mmp3/Ifi205/Scgb1a1/Fgl2/Muc20/Trem2/Hpx/Serping1/H2-Eb1/Agt/Pak3/Serpinf1/Cck/Cd200/Nlrc5/Esr1/Il16/Ptgis/Psmb9/Wnt5a/Lbp/Lpl/Ppara/Apoa1/Nr1h4/Fcer1g/Alox5/Clec4a3/Nlrp10/Sirpa/Casp12/Cyba/Gstp1/Arg1/Mndal/Muc4/Pycard/Tyrobp/Havcr2/Pirb/Tnfaip8l2/Casp4/Ptpn22/Nupr1/H2-Q7/C1qtnf3/Cd1d1/Gja1/H2-Q10/Mgl2/Dagla/Nr1d1/Sphk1/Fabp4/Il22ra2/Psmd13/Tlr4/Apobec3/Ifit1/Il1rl1…	XX +Uty
GOBP_POSITIVE_REGULATION_OF_RESPONSE_TO_EXTERNAL_STIMULUS	GOBP_POSITIVE_REGULATION_OF_RESPONSE_TO_EXTERNAL_STIMULUS	373	0.393882	1.51704	8.24955e-05	0.00666593	0.00586928	2977	tags=31%, list=21%, signal=25%	Ccl21a/Clec10a/C3/C2cd4a/Cxcl17/Cxcl14/Ifi205/Muc20/Trem2/Hpx/F7/Serpinf2/Agt/Pak3/Smoc2/Nlrc5/Il16/Psmb9/Wnt5a/Lbp/Lpl/Cd74/Fcer1g/Plg/Clec4a3/Cxcl10/Aif1/Nlrp10/Gas6/Ccl7/Cyba/Arg1/F2/Ddx60/Mndal/Muc4/Pycard/Tyrobp/Havcr2/Edn2/Scarf1/Nupr1/H2-Q7/Npy/Cd1d1/H2-Q10/Mgl2/Fabp4/Ly86/Psmd13/Rarres2/Tlr4/Il1rl1/Rac2/S100a8/Gpsm3/Coch/Pgf/Zfp580/C5ar1/Ddt/Mgst2/Nod1/Ptn/Siglecg/Cxcr4/Psmb8/Sema5a/H2-T2…	XX +Uty
GOBP_LYMPHOCYTE_MEDIATED_IMMUNITY	GOBP_LYMPHOCYTE_MEDIATED_IMMUNITY	164	0.471551	1.70643	8.55256e-05	0.00677304	0.00596358	2864	tags=37%, list=20%, signal=30%	Crp/C3/C9/Igkc/Batf/Hpx/Hc/Serping1/H2-Eb1/Gzmb/C1qa/Igha/Clec2d/C1qb/C4b/C1qc/Cd74/Fcer1g/Mr1/H2-Ab1/H2-T22/Arg1/Prf1/Havcr2/Pirb/Ighm/H2-Q7/Cd1d1/H2-Q10/Parp3/B2m/C2/C6/Tnfsf13/Clcf1/H2-Q4/Cfi/H2-K1/Cd55/Icam1/H2-T23/Tgfb1/Ptpn6/Tcirg1/H2-M3/Ccr2/Coro1a/H2-D1/Ripk3/Ung/Cd81/Swap70/Bcl3/Fcgr2b/Ctsc/Trpm4/Arrb2/Ctsh/Il4ra/Tnf	XX +Uty
GOBP_REGULATION_OF_LEUKOCYTE_MIGRATION	GOBP_REGULATION_OF_LEUKOCYTE_MIGRATION	149	0.469142	1.68024	8.69107e-05	0.00677304	0.00596358	2899	tags=42%, list=20%, signal=34%	Ccl21a/Thy1/Cxcl17/Grem1/Cxcl14/Trem2/Hc/F7/Cd200/Ptafr/Wnt5a/Fut9/Lbp/Cd74/Cxcl10/Aif1/Gas6/Ccl7/Nbl1/Mmp14/Pycard/Edn2/Padi2/Ccl2/Ecm1/Mst1/Rarres2/Rac2/Bst1/Gpsm3/Pgf/Zfp580/C5ar1/Ddt/Mif/Ptn/Ccl28/Icam1/Jam2/2610528A11Rik/Csf1/Edn1/Adam8/Smpd3/Mapk3/Anxa1/Ccr2/Ripk3/Itga2b/Pdgfd/Tmem102/Cd81/Jam3/Swap70/P2rx4/C3ar1/Il33/Ptger4/Ccl27a/Spn/Tnf/Vegfb/Cmklr1	XX +Uty
GOBP_TRIGLYCERIDE_RICH_LIPOPROTEIN_PARTICLE_REMODELING	GOBP_TRIGLYCERIDE_RICH_LIPOPROTEIN_PARTICLE_REMODELING	12	0.833143	1.92856	8.83114e-05	0.00677304	0.00596358	1339	tags=75%, list=9%, signal=68%	Apoa5/Apoa4/Apoa2/Apob/Apoc2/Lpl/Apoa1/Nr1h4/Apoe	XX +Uty
GOBP_ESTABLISHMENT_OF_PROTEIN_LOCALIZATION_TO_ENDOPLASMIC_RETICULUM	GOBP_ESTABLISHMENT_OF_PROTEIN_LOCALIZATION_TO_ENDOPLASMIC_RETICULUM	106	0.526683	1.81025	9.29686e-05	0.00701138	0.00617344	4620	tags=73%, list=32%, signal=49%	Rpl36a/Rps8/Rps2/Rpl28/Rpsa/Rpl36/Rps11/Rps15/Rps28/Rpl37a/Rps26/Herpud1/Rpl7/Rplp2/Rpl13a/Rpl37/Rps9/Rpl18a/Rpl24/Rpl29/Rpl6/Rplp1/Rpl17/Rpl18/Rpl21/Rpl34/Rpl39/Rpl23/Rpl38/Rpl11/Rpl8/Rps17/Rps6/Sec61b/Rpl10a/Rpl14/Rpl22/Rpl31/Rps18/Rpl32/Rpl7a/Rps21/Srp14/Rpl19/Rplp0/Rps14/Rpl27a/Rpl9/Rps20/Rps25/Rpl12/Rpl27/Rpl30/Sec61g/Rpl13/Rpl15/Rpl35a/Rps10/Rps23/Rps24/Rps29/Rps3a1/Rps27a/Rps5/Srp72/Rpl26/…	XX +Uty
GOBP_NUCLEAR_TRANSCRIBED_MRNA_CATABOLIC_PROCESS_NONSENSE_MEDIATED_DECAY	GOBP_NUCLEAR_TRANSCRIBED_MRNA_CATABOLIC_PROCESS_NONSENSE_MEDIATED_DECAY	115	0.502353	1.73584	9.62305e-05	0.00713841	0.00628529	4620	tags=66%, list=32%, signal=45%	Rpl36a/Rps8/Eif4a3/Rps2/Rpl28/Rpsa/Dhx34/Rpl36/Rps11/Rps15/Rps28/Upf3b/Rpl37a/Rps26/Rpl7/Rplp2/Rpl13a/Rpl37/Rps9/Gspt2/Rpl18a/Rpl24/Rpl29/Rpl6/Rplp1/Rpl17/Rpl18/Rpl21/Rpl34/Rpl39/Rpl23/Rpl38/Rpl11/Rpl8/Rps17/Rps6/Rpl10a/Rpl14/Rpl22/Rpl31/Rps18/Rpl32/Rpl7a/Rps21/Rpl19/Rplp0/Rps14/Dcp1b/Helz2/Rpl27a/Rpl9/Rps20/Rps25/Exosc10/Rpl12/Rpl27/Rpl30/Upf3a/Rpl13/Rpl15/Rpl35a/Rps10/Rps23/Rps24/Rps29/Rps3a1/R…	XX +Uty
GOBP_CELL_KILLING	GOBP_CELL_KILLING	103	0.5151	1.75857	0.00010197	0.00744213	0.00655271	1947	tags=36%, list=14%, signal=31%	Apol7e/C3/Ltf/C9/Cfh/Pglyrp1/H2-Eb1/Gzmb/Ctsg/Clec2d/Apol9a/P2rx7/Mr1/Cd59b/Ccl7/H2-T22/Arg1/F2/Prf1/Tyrobp/Havcr2/Pirb/H2-Q7/Ccl2/Cd1d1/H2-Q10/Lyz2/B2m/H2-Q4/H2-K1/Cd55/Icam1/H2-T23/Bcl2l11/Ptpn6/Romo1/H2-M3	XX +Uty
GOBP_CALCIUM_ION_TRANSPORT_INTO_CYTOSOL	GOBP_CALCIUM_ION_TRANSPORT_INTO_CYTOSOL	94	0.521712	1.75488	0.000104606	0.00751338	0.00661545	3085	tags=39%, list=22%, signal=31%	Ccl21a/Trdn/Thy1/Trpm2/Ccr5/Trpv4/Mcoln2/Aplnr/Jph2/Cacna2d1/Capn3/Lime1/P2rx7/Cxcl10/F2/Jph1/P2rx5/Trpv6/P2ry6/Lck/Nol3/Gsto1/Rasa3/Atp1a2/Ptpn6/Trpc3/Coro1a/Bcl2/Mcoln1/Cav1/P2rx2/P2rx4/Itpr3/Prnp/Ptprc/Tpcn2/Mcoln3	XX +Uty
GOBP_NEGATIVE_REGULATION_OF_CYTOKINE_PRODUCTION	GOBP_NEGATIVE_REGULATION_OF_CYTOKINE_PRODUCTION	215	0.428826	1.59172	0.000108101	0.00764307	0.00672964	3066	tags=38%, list=22%, signal=30%	Ltf/Scgb1a1/Trem2/Ndrg2/Ssc5d/H2-Eb1/Apoa2/Cd200/Nlrc5/Lbp/Ppara/Apoa1/Nr1h4/Clec4a3/Gas6/Sirpa/Uba7/Gstp1/Srgn/Arg1/F2/Pycard/Tspo/Tyrobp/Orm1/Havcr2/Pirb/Ptpn22/H2-Q7/Laptm5/C1qtnf3/H2-Q10/Wnt11/Tlr4/Il1rl1/Axl/Igf1/Hdac9/Ffar4/Herc6/Il1r2/Sigirr/Lrrc32/Homer3/Cptp/Cuedc2/H2-T23/Sftpd/Tgfb1/Hdac7/Ppp1r11/Arg2/Cd33/Ptpn6/Bst2/Cd24a/H2-M3/Ube2l6/Dhx58/Twist1/Gstp2/Anxa1/H2-D1/Lef1/Nmi/Isg15/Bcl3/…	XX +Uty
GOBP_SEQUESTERING_OF_CALCIUM_ION	GOBP_SEQUESTERING_OF_CALCIUM_ION	78	0.545043	1.7999	0.000110013	0.00765861	0.00674332	1818	tags=27%, list=13%, signal=24%	Ccl21a/Trdn/Thy1/Trpm2/Ccr5/Mcoln2/Aplnr/Jph2/Capn3/Lime1/Cxcl10/F2/Jph1/P2ry6/Lck/Nol3/Atp7b/Gsto1/Rasa3/Atp1a2/Ptpn6	XX +Uty
GOBP_REGULATION_OF_SYSTEM_PROCESS	GOBP_REGULATION_OF_SYSTEM_PROCESS	359	0.395598	1.52232	0.000115259	0.00790224	0.00695784	2465	tags=27%, list=17%, signal=23%	Trdn/Reln/Cnn1/Oxtr/Fxyd1/Des/Scn1b/Fxyd2/Kcne3/Kcnmb2/Igfbp5/Myl9/Apoa5/Apoa4/Agt/Sema3a/Dmpk/Cck/Hand2/Ptafr/Cacna2d1/Gal/Aqp1/Fgg/Ppara/Apoa1/Fgb/Lmcd1/Fga/Nptx2/Asic2/Bves/Kcne2/Trim63/Gas6/Hspb7/Kcnh2/Olfr78/Tshz3/Adrb2/Wnk4/Adora2a/Kcne4/Npr2/Edn2/Gja1/Nr4a3/Npff/Sphk1/Cacng7/Kcnj2/Nol3/Tenm4/Igf1/Pi16/Apoe/Rgs2/Tifab/Tmem98/Tnnt1/Tnni2/Atp1a3/Icam1/S100a1/Snta1/Gsto1/Jam2/Popdc2/Eif4a3/Nos…	XX +Uty
GOBP_NEGATIVE_REGULATION_OF_TUMOR_NECROSIS_FACTOR_SUPERFAMILY_CYTOKINE_PRODUCTION	GOBP_NEGATIVE_REGULATION_OF_TUMOR_NECROSIS_FACTOR_SUPERFAMILY_CYTOKINE_PRODUCTION	42	0.631974	1.89483	0.000127244	0.00859369	0.00756665	2766	tags=57%, list=19%, signal=46%	Ltf/Trem2/Lbp/Nr1h4/Clec4a3/Gas6/Sirpa/Gstp1/Tspo/Orm1/Havcr2/Pirb/Ptpn22/Tlr4/Axl/Igf1/Arg2/Cd33/Ptpn6/Twist1/Gstp2/Bcl3/Irak3/Arrb2	XX +Uty
GOBP_CYTOSOLIC_CALCIUM_ION_TRANSPORT	GOBP_CYTOSOLIC_CALCIUM_ION_TRANSPORT	111	0.502656	1.73174	0.000130813	0.0087048	0.00766448	3085	tags=36%, list=22%, signal=28%	Ccl21a/Trdn/Thy1/Trpm2/Ccr5/Trpv4/Mcoln2/Aplnr/Jph2/Cacna2d1/Capn3/Lime1/P2rx7/Cxcl10/F2/Jph1/P2rx5/Trpv6/P2ry6/Lck/Nol3/Smdt1/Rgs9/Gsto1/Micu3/Rasa3/Atp1a2/Ptpn6/Trpc3/Coro1a/Bcl2/Mcoln1/Cav1/P2rx2/P2rx4/Itpr3/Prnp/Ptprc/Tpcn2/Mcoln3	XX +Uty
GOBP_PROTEIN_CONTAINING_COMPLEX_REMODELING	GOBP_PROTEIN_CONTAINING_COMPLEX_REMODELING	29	0.690952	1.94819	0.000144303	0.0092642	0.00815702	1530	tags=55%, list=11%, signal=49%	Apoa5/Apoa4/Agt/Apoa2/Apob/Pla2g2e/Apoc2/Lpl/Apoa1/Nr1h4/Plg/Alb/Mttp/Apoc1/Apoe/Apom	XX +Uty
GOBP_REGULATION_OF_LEUKOCYTE_CHEMOTAXIS	GOBP_REGULATION_OF_LEUKOCYTE_CHEMOTAXIS	86	0.533946	1.77146	0.000147831	0.0092642	0.00815702	2899	tags=45%, list=20%, signal=36%	Ccl21a/Cxcl17/Grem1/Cxcl14/Hc/F7/Wnt5a/Lbp/Cd74/Cxcl10/Aif1/Gas6/Ccl7/Nbl1/Edn2/Padi2/Ccl2/Mst1/Rarres2/Rac2/Bst1/Gpsm3/Pgf/Zfp580/C5ar1/Ddt/Mif/Ptn/Csf1/Edn1/Mapk3/Ccr2/Tmem102/Jam3/Swap70/C3ar1/Ccl27a/Vegfb/Cmklr1	XX +Uty
GOBP_REGULATION_OF_DIGESTIVE_SYSTEM_PROCESS	GOBP_REGULATION_OF_DIGESTIVE_SYSTEM_PROCESS	20	0.742409	1.92158	0.000149944	0.0092642	0.00815702	1953	tags=40%, list=14%, signal=35%	Oxtr/Apoa5/Apoa4/Aqp1/Apoa1/Wnk4/Tifab/Kcnq1	XX +Uty
GOBP_POSITIVE_REGULATION_OF_TRANSFORMING_GROWTH_FACTOR_BETA_PRODUCTION	GOBP_POSITIVE_REGULATION_OF_TRANSFORMING_GROWTH_FACTOR_BETA_PRODUCTION	16	0.782247	1.94809	0.000150502	0.0092642	0.00815702	1409	tags=38%, list=10%, signal=34%	Lum/Serpinf2/Cd200/Myb/Wnt11/Fermt1	XX +Uty
GOBP_ICOSANOID_METABOLIC_PROCESS	GOBP_ICOSANOID_METABOLIC_PROCESS	70	0.561409	1.81312	0.000151016	0.0092642	0.00815702	2363	tags=44%, list=17%, signal=37%	Ggt5/Ptgis/Ephx1/Cd74/Ptgds/Alox5/Cyp1b1/Gstp1/Ephx2/Dpep1/Edn2/Dagla/Ltc4s/Gstm2/Dpep2/Mgst2/Mif/Alox5ap/Faah/Edn1/Tbxas1/Cyp2d22/Gpx1/Gstp2/Hpgd/Mapk3/Anxa1/Fads1/Fabp5/Ggt1/Gpx4	XX +Uty
GOBP_REGULATION_OF_TRANSMEMBRANE_TRANSPORT	GOBP_REGULATION_OF_TRANSMEMBRANE_TRANSPORT	346	0.394911	1.51692	0.000152168	0.0092642	0.00815702	2465	tags=30%, list=17%, signal=25%	Trdn/Reln/Fxyd1/Thy1/Lrrc26/Kcnc2/C3/Kcnmb1/Scn1b/Fxyd2/Kcne3/Trem2/Scn7a/Clip3/Kcns3/Cftr/Aplnr/Cacna1b/Jph2/Ptafr/Cacna2d1/Gal/Slc6a9/Capn3/Kel/Stac2/Gria3/Lime1/Asic2/P2rx7/Cxcl10/Kcne2/Kcnh2/Slc43a1/Ednra/Adrb2/F2/Fxyd5/Jph1/Wnk4/Kcne4/Pcsk9/Kcnj8/Scn8a/Ccl2/Fhl1/Gja1/Nr4a3/Tspan13/Hcn3/Kcna7/Stom/Clic6/P2ry6/Cacng7/Kcnj2/Igf1/Pid1/Azin2/Ffar4/Rgs2/Capn10/Cybb/Fgf11/Gnb5/Rgs9/Snta1/Gsto1/Atp1…	XX +Uty
GOBP_MUSCLE_ORGAN_DEVELOPMENT	GOBP_MUSCLE_ORGAN_DEVELOPMENT	222	0.426472	1.5801	0.00015355	0.0092642	0.00815702	2507	tags=31%, list=18%, signal=26%	Cenpf/Tagln/Asb2/Paxbp1/Nrg1/Hoxd10/Dcn/Col11a1/Prox1/Lox/Jph2/Scx/Capn3/Wnt5a/Heyl/Mapk12/Tcf21/Kel/Sgcg/Uqcc2/Bves/Cxcl10/Fzd2/Tbx1/Lrp2/Myom2/Foxc2/Jph1/Col6a3/Evc/Tcf23/Nupr1/Fhl1/Msc/Egr1/Hmg20b/Ankrd1/Wt1/Cryab/Igf1/Sox6/Coprs/Eln/Hdac9/Six4/Myh14/Tifab/Myl6/Hoxd9/Neurl1a/Popdc2/Tgfb1/Eng/Hivep3/Lama5/Wnt2/Cflar/Twist1/Gpx1/Mylk/Tnnt2/Efemp2/Lef1/Mef2c/Bcl2/Speg/Cav1/Cdon/P2rx2	XX +Uty
GOBP_PROTEIN_LOCALIZATION_TO_ENDOPLASMIC_RETICULUM	GOBP_PROTEIN_LOCALIZATION_TO_ENDOPLASMIC_RETICULUM	132	0.478454	1.68588	0.000161361	0.00960734	0.00845915	4840	tags=69%, list=34%, signal=46%	Gja1/Sec16b/Rpl36a/Rps8/Rps2/Ppp1r15a/Rpl28/Rpsa/Rpl36/Rps11/Rps15/Rps28/Rpl37a/Rps26/Herpud1/Rpl7/Rplp2/Rpl13a/Rpl37/Rps9/Insig1/Rpl18a/Rpl24/Rpl29/Rpl6/Rplp1/Rpl17/Rpl18/Rpl21/Rpl34/Rpl39/Rpl23/Rpl38/Rpl11/Rpl8/Rps17/Rps6/Sec61b/Os9/Rpl10a/Rpl14/Rpl22/Rpl31/Rps18/Rpl32/Rpl7a/Rps21/Srp14/Kdelr3/Rpl19/Rplp0/Rps14/Rpl27a/Rpl9/Rps20/Rps25/Lrrk2/Rpl12/Rpl27/Rpl30/Sec61g/Rpl13/Rpl15/Rpl35a/Rps10/Rps2…	XX +Uty
GOBP_STEROID_METABOLIC_PROCESS	GOBP_STEROID_METABOLIC_PROCESS	237	0.414406	1.54796	0.000168616	0.00990115	0.00871785	1719	tags=23%, list=12%, signal=21%	Apol7e/Hsd3b1/Apoa5/Ces1d/Hsd11b2/Prox1/Apoa4/Agt/Apoa2/Cftr/Abca2/Esr1/Apob/Gal/Abcb11/Cyp24a1/Apol9a/Apoa1/Nr1h4/Gc/Rdh5/Snai2/Cyp1b1/Rorc/Lrp2/Wnt4/Akr1b3/Ephx2/Pbx1/Tspo/Slc27a2/Pcsk9/Baat/Scarf1/Spp1/Apoc1/Atp8b1/Cubn/Apof/Nr1d1/Cyp27a1/Egr1/Apoe/Acox2/Cyp26a1/Cyp27b1/Dkk3/Osbpl5/Fgf1/Nr1i2/Hint2/Osbpl7/Soat2/Tm7sf2/Dhcr7	XX +Uty
GOBP_CELLULAR_RESPONSE_TO_MOLECULE_OF_BACTERIAL_ORIGIN	GOBP_CELLULAR_RESPONSE_TO_MOLECULE_OF_BACTERIAL_ORIGIN	144	0.472187	1.68302	0.000170672	0.00990115	0.00871785	2212	tags=31%, list=16%, signal=27%	Ltf/Adamts13/Il24/Ccr5/Trem2/Plscr4/Cd14/Ctsg/Ptafr/Wnt5a/Abcc2/Lbp/Nr1h4/Cxcl10/Tlr1/Sirpa/Gstp1/Arg1/Pycard/Tspo/Havcr2/Pirb/Ptpn22/Vim/Ppbp/Mrc1/Ccl2/Cxcl1/Nr1d1/Ankrd1/Ly86/Tlr4/Axl/Casp1/Plscr3/Sigirr/Cd68/Cd55/Icam1/Tgfb1/Cd86/Hck/Gstp2/Mapk3/Mef2c	XX +Uty
GOBP_CELL_CHEMOTAXIS	GOBP_CELL_CHEMOTAXIS	200	0.437154	1.60926	0.00017487	0.00998108	0.00878823	3606	tags=45%, list=25%, signal=34%	Ccl21a/Cxcl17/Grem1/Cxcl14/Trpm2/Ccr5/Hc/F7/Lox/Smoc2/Il16/Wnt5a/Lbp/Cd74/Fcer1g/Alox5/Cxcl10/Aif1/Gas6/Ccl6/Ccl7/Gstp1/Nbl1/Dpep1/Edn2/Padi2/Ppbp/Ccl2/Mst1/Cxcl1/Rarres2/Rac2/S100a8/Bst1/Gpsm3/Pgf/Zfp580/C5ar1/Ddt/Fgf1/Mif/Ptn/Ccl28/Cxcr4/Sema5a/Sftpd/2610528A11Rik/Csf1/Lpar1/Cxcl16/Edn1/Adam8/Gstp2/Il17rc/Mapk3/Anxa1/Ccr2/Coro1a/Lef1/Rab13/Pdgfd/Plekhg5/Tmem102/Jam3/Pik3cd/Swap70/P2rx4/C3ar1/Tr…	XX +Uty
GOBP_REGULATION_OF_INFLAMMATORY_RESPONSE	GOBP_REGULATION_OF_INFLAMMATORY_RESPONSE	228	0.431194	1.60198	0.000178125	0.00998108	0.00878823	2770	tags=32%, list=19%, signal=27%	C3/C2cd4a/Cxcl17/Mmp3/Scgb1a1/Trem2/H2-Eb1/Agt/Serpinf1/Cd200/Esr1/Il16/Ptgis/Wnt5a/Lbp/Lpl/Ppara/Apoa1/Nr1h4/Alox5/Nlrp10/Sirpa/Casp12/Gstp1/Pycard/Tnfaip8l2/Casp4/Nupr1/C1qtnf3/Dagla/Nr1d1/Sphk1/Fabp4/Il22ra2/Tlr4/Il1rl1/Pbk/S100a8/Bst1/Casp1/Gpsm3/Igf1/Apoe/Ffar4/Il1rl2/Ddt/Mgst2/Siglecg/H2-T23/Enpp3/Proc/Adam8/Creb3l3/Grn/Hck/Sharpin/Gpx1/Gstp2/Zbp1/Anxa1/Ccr2/Cma1/Ggt1/Ifi35/Nmi/Park7/Cd81/F…	XX +Uty
GOBP_DETECTION_OF_EXTERNAL_BIOTIC_STIMULUS	GOBP_DETECTION_OF_EXTERNAL_BIOTIC_STIMULUS	25	0.70705	1.92002	0.000178667	0.00998108	0.00878823	2200	tags=60%, list=15%, signal=51%	Trem2/Pglyrp1/Ssc5d/H2-Eb1/C4b/Lbp/Tlr1/H2-Q7/Cd1d1/H2-Q10/Tlr4/Nod1/H2-T23/H2-M3/H2-D1	XX +Uty
GOBP_REGULATION_OF_NATURAL_KILLER_CELL_ACTIVATION	GOBP_REGULATION_OF_NATURAL_KILLER_CELL_ACTIVATION	27	0.695733	1.9259	0.000183028	0.00999294	0.00879867	2200	tags=44%, list=15%, signal=38%	Tox/Gas6/Tyrobp/Havcr2/Ptpn22/H2-Q7/H2-Q10/Flt3l/Axl/H2-T23/H2-M3/H2-D1	XX +Uty
GOBP_STEROL_HOMEOSTASIS	GOBP_STEROL_HOMEOSTASIS	65	0.569271	1.81491	0.000185239	0.00999294	0.00879867	2483	tags=46%, list=17%, signal=38%	Mall/Apoa5/Ces1d/Apoa4/Apoa2/Abca2/Apob/Abcb11/Apoc2/Lpl/Apoa1/Nr1h4/Ephx2/Pcsk9/Mttp/Hnf4a/Nr1d1/Fabp4/Gramd1b/Apoe/Hdac9/Plscr3/Apom/Acsm1/Soat2/Cd24a/Pla2g12b/Ttc39b/Cav1/Insig1	XX +Uty
GOBP_ANTIMICROBIAL_HUMORAL_IMMUNE_RESPONSE_MEDIATED_BY_ANTIMICROBIAL_PEPTIDE	GOBP_ANTIMICROBIAL_HUMORAL_IMMUNE_RESPONSE_MEDIATED_BY_ANTIMICROBIAL_PEPTIDE	30	0.662802	1.87134	0.000191272	0.00999294	0.00879867	1821	tags=50%, list=13%, signal=44%	Klk1/Ltf/Cxcl14/Pglyrp1/Rnase2a/Ang/Cxcl10/Ccl7/F2/Ppbp/Ear2/Ccl2/Cxcl1/Klk1b21/Romo1	XX +Uty
GOBP_LYMPHOCYTE_CHEMOTAXIS	GOBP_LYMPHOCYTE_CHEMOTAXIS	30	0.663223	1.87253	0.000191272	0.00999294	0.00879867	2773	tags=53%, list=19%, signal=43%	Ccl21a/Cxcl14/Wnt5a/Cxcl10/Gas6/Ccl6/Ccl7/Padi2/Ccl2/2610528A11Rik/Cxcl16/Adam8/Ccr2/Tmem102/Pik3cd/Ccl27a	XX +Uty
GOBP_PROTEIN_LIPID_COMPLEX_SUBUNIT_ORGANIZATION	GOBP_PROTEIN_LIPID_COMPLEX_SUBUNIT_ORGANIZATION	46	0.613041	1.86584	0.000194227	0.00999294	0.00879867	1775	tags=41%, list=12%, signal=36%	Apoa5/Apoa4/Agt/Apoa2/Apob/Pla2g2e/Apoc2/Lpl/Apoa1/Nr1h4/Plg/Alb/Sh3gl2/Mttp/Apoc1/Apoe/Apom/Soat2/Bin1	XX +Uty
GOBP_ZYMOGEN_ACTIVATION	GOBP_ZYMOGEN_ACTIVATION	46	0.612439	1.86401	0.000194227	0.00999294	0.00879867	2002	tags=39%, list=14%, signal=34%	Clec3b/Klk1/Ifi205/Hgfac/Serpinf2/Cuzd1/Fgg/Fgb/Fga/Hp/Cideb/Mmp14/Pycard/Runx1/Hpn/Klk1b21/Apoh/Ctsz	XX +Uty
GOBP_POSITIVE_REGULATION_OF_PEPTIDE_SECRETION	GOBP_POSITIVE_REGULATION_OF_PEPTIDE_SECRETION	110	0.501349	1.72756	0.000194338	0.00999294	0.00879867	2070	tags=30%, list=15%, signal=26%	Trem2/H2-Eb1/Rbp4/Cftr/Rph3al/Fgg/Fgb/Nr1h4/Fga/Ang/Olfr78/Nnat/Adora2a/C1qtnf3/Gja1/Ankrd1/Tlr4/S100a8/Igf1/Kcnn4/Ffar4/Hcar2/Doc2b/Pck2/Capn10/Gck/Camk2n1/Sox4/Tgfb1/Cd33/Lrp1/Adam8/Ano1	XX +Uty
GOBP_POSITIVE_REGULATION_OF_LEUKOCYTE_MIGRATION	GOBP_POSITIVE_REGULATION_OF_LEUKOCYTE_MIGRATION	96	0.51094	1.72571	0.000201151	0.0101111	0.00890271	3485	tags=52%, list=24%, signal=40%	Ccl21a/Thy1/Cxcl17/Cxcl14/Trem2/F7/Ptafr/Wnt5a/Lbp/Cd74/Cxcl10/Aif1/Gas6/Ccl7/Mmp14/Pycard/Edn2/Rarres2/Rac2/Gpsm3/Pgf/Zfp580/C5ar1/Ptn/Icam1/Jam2/Csf1/Edn1/Adam8/Mapk3/Ccr2/Itga2b/Pdgfd/Tmem102/Jam3/Swap70/P2rx4/C3ar1/Ccl27a/Spn/Tnf/Vegfb/Cmklr1/Cd99l2/Mdk/Ptk2b/Selp/Cx3cl1/Cx3cr1/Cxcl12	XX +Uty
GOBP_COLLAGEN_CATABOLIC_PROCESS	GOBP_COLLAGEN_CATABOLIC_PROCESS	34	0.651645	1.88696	0.00020219	0.0101111	0.00890271	1195	tags=41%, list=8%, signal=38%	Mmp7/Mmp3/Mmp11/Adamts2/Mmp2/Ctsk/Mrc2/Fap/Mmp23/Mmp17/Mmp14/Mmp10/Mmp19/Adam15	XX +Uty
GOBP_NEGATIVE_REGULATION_OF_DEFENSE_RESPONSE	GOBP_NEGATIVE_REGULATION_OF_DEFENSE_RESPONSE	146	0.466913	1.66968	0.00020361	0.0101111	0.00890271	2582	tags=32%, list=18%, signal=27%	Cxcl17/Ifi205/Fgl2/Serping1/H2-Eb1/Serpinf1/Cck/Cd200/Nlrc5/Ptgis/Ppara/Apoa1/Nr1h4/Alox5/Sirpa/Gstp1/Arg1/Havcr2/Pirb/Tnfaip8l2/H2-Q7/C1qtnf3/H2-Q10/Nr1d1/Il22ra2/Pbk/Igf1/Apoe/Ffar4/Siglecg/H2-T23/Enpp3/Mettl3/Arg2/A2m/Proc/Grn/H2-M3/Dhx58/Sharpin/Gpx1/Gstp2/H2-D1/Nmi/Fcgr2b/Gps2/Irak3	XX +Uty
GOBP_CELLULAR_RESPONSE_TO_LIPID	GOBP_CELLULAR_RESPONSE_TO_LIPID	418	0.375863	1.45245	0.000205574	0.0101111	0.00890271	2232	tags=25%, list=16%, signal=22%	Penk/Ar/Ltf/Adamts13/Pck1/Kcnmb1/Il24/Ccr5/Ces1d/Aldh1a2/Plscr4/Rorb/Cd14/Ctsg/Serpinf1/Col1a1/Pgr/Cftr/Esr1/Ptafr/Cyp24a1/Wnt5a/Abcc2/Aqp1/Heyl/Lbp/Lpl/Myb/Ppara/Nr1h4/Tcf21/Snai2/Cxcl10/Tnc/Olfr78/Rorc/Sirpa/Tbx1/Gstp1/Arg1/Pycard/Tspo/Havcr2/Pirb/Ptpn22/Spp1/Vim/Padi2/Ppbp/Ccdc62/Mrc1/Ccl2/Nr4a3/Zfp36l1/Cxcl1/Runx1/Wnt11/Foxa1/Nr1d1/Ptk7/Rarg/Scnn1g/Adam15/Ankrd1/Ly86/Tlr4/Gramd1b/Axl/Casp1/Cl…	XX +Uty
GOBP_TRANSFORMING_GROWTH_FACTOR_BETA_PRODUCTION	GOBP_TRANSFORMING_GROWTH_FACTOR_BETA_PRODUCTION	36	0.646197	1.89552	0.000209568	0.0101967	0.00897809	1929	tags=36%, list=14%, signal=31%	Lum/Serpinf2/Cd200/Myb/Itgb8/Tyrobp/Pirb/Wnt11/Itgav/Ltbp1/Fermt1/Lrrc32/Cd24a	XX +Uty
GOBP_MAINTENANCE_OF_LOCATION	GOBP_MAINTENANCE_OF_LOCATION	246	0.419237	1.57188	0.000214222	0.0103123	0.00907987	1976	tags=22%, list=14%, signal=19%	Ccl21a/Trdn/Crp/Thy1/C3/Lcn2/Trpm2/Ccr5/Ces1d/Mcoln2/Aplnr/Jph2/Apob/Capn3/Lpl/Ppara/Apoa1/Lime1/Cxcl10/Alb/Sorl1/Nbl1/Srgn/F2/Smim22/Jph1/Tspo/Nfkbie/Chchd10/Bscl2/Gja1/P2ry6/Lck/Dbn1/Fbn1/Nol3/S100a8/Ftl1/Itgav/Ltbp1/Apoe/Atp7b/Scin/Gsto1/Rasa3/Fbn2/Arl2/Atp1a2/Ptpn6/Fth1/Tmsb10/Alkbh7/Igsf11/Slc30a3	XX +Uty
GOBP_MAINTENANCE_OF_LOCATION_IN_CELL	GOBP_MAINTENANCE_OF_LOCATION_IN_CELL	154	0.459993	1.65306	0.000226694	0.0107679	0.00948105	2549	tags=29%, list=18%, signal=24%	Ccl21a/Trdn/Thy1/Lcn2/Trpm2/Ccr5/Mcoln2/Aplnr/Jph2/Capn3/Lime1/Cxcl10/Alb/Sorl1/Srgn/F2/Jph1/Tspo/Chchd10/Gja1/P2ry6/Lck/Dbn1/Nol3/S100a8/Ftl1/Apoe/Atp7b/Scin/Gsto1/Rasa3/Arl2/Atp1a2/Ptpn6/Fth1/Tmsb10/Slc30a3/Sp100/Coro1a/Mcoln1/Park7/Cav1/Insig1/Bcl3	XX +Uty
GOBP_VASOCONSTRICTION	GOBP_VASOCONSTRICTION	53	0.584502	1.8265	0.000228447	0.0107679	0.00948105	2746	tags=45%, list=19%, signal=37%	Oxtr/Crp/Kcnmb2/Agt/Acta2/Ptafr/Fgg/Fgb/Fga/Kel/Asic2/Ednra/Edn2/Gja1/Icam1/Snta1/Atp1a2/Edn1/Gja5/Ece1/Cav1/Htr1d/Scnn1b/Trpm4	XX +Uty
GOBP_DEFENSE_RESPONSE_TO_GRAM_POSITIVE_BACTERIUM	GOBP_DEFENSE_RESPONSE_TO_GRAM_POSITIVE_BACTERIUM	50	0.59898	1.84935	0.000236728	0.0110433	0.00972346	3066	tags=56%, list=22%, signal=44%	Crp/Pglyrp1/Ssc5d/Rnase2a/Ctsg/Lbp/Ang/Mr1/Havcr2/Ear2/H2-Q7/H2-Q10/Lyz2/Rarres2/C5ar1/Nod1/H2-T23/Ppp1r11/2610528A11Rik/Romo1/Mpeg1/H2-D1/Gsdmd/Card9/Rpl39/Tnf/Ear1/Gbp2	XX +Uty
GOBP_MUSCLE_SYSTEM_PROCESS	GOBP_MUSCLE_SYSTEM_PROCESS	290	0.410308	1.56207	0.000242737	0.011208	0.00986852	2298	tags=26%, list=16%, signal=22%	Trdn/Cnn1/Oxtr/Actg2/Fxyd1/Des/Sulf1/Scn1b/Kcne3/Igfbp5/Myl9/Synm/Agt/Dmpk/Scn7a/Acta2/Hand2/Ptafr/Cacna2d1/Myh11/Myh13/Ppara/Lmcd1/Stac2/Kcne2/Trim63/Kcnh2/Cyba/Dtna/Ednra/Myom2/Adrb2/Kcne4/Edn2/Vim/Kcnj8/Gja1/Nr4a3/Sphk1/Gatm/Kcnj2/Nol3/Cryab/Igf1/Pi16/Tpm2/Myh14/Rgs2/Myl7/Tifab/Tnnt1/Myl6/P2rx6/Tnni2/Cxcr4/Snta1/Tmod1/Gsto1/Sorbs2/Nos3/Arg2/Atp1a2/Bin1/Edn1/Cacna1d/Gja5/Kcnq1/Cflar/Kbtbd13/Klf…	XX +Uty
GOBP_RESPONSE_TO_XENOBIOTIC_STIMULUS	GOBP_RESPONSE_TO_XENOBIOTIC_STIMULUS	77	0.542597	1.78801	0.000257901	0.0117042	0.0103054	3174	tags=53%, list=22%, signal=42%	Scgb1a1/Fmo2/Ces1d/Ces3a/Abcc2/Ephx1/Cyp1b1/Rorc/Gstp1/Dpep1/Cbr3/Hnf4a/Gstm2/Cyp26a1/Acy1/Mgst2/Nr1i2/Acsm1/Gsto1/Fmo1/Cyp2d22/Gpx1/Gstp2/Gss/Ggt1/Guk1/Mcm7/Acy3/Aip/Aoc1/Gstm5/Pon3/Bphl/Ces3b/Cmbl/E2f1/Aoc3/Cyp3a13/Mgst1/Cyp26b1/Cyp2u1	XX +Uty
GOBP_POSITIVE_REGULATION_OF_STEROID_METABOLIC_PROCESS	GOBP_POSITIVE_REGULATION_OF_STEROID_METABOLIC_PROCESS	23	0.716639	1.92928	0.000258864	0.0117042	0.0103054	1474	tags=48%, list=10%, signal=43%	Apoa5/Ces1d/Apoa4/Agt/Apoa2/Apoa1/Wnt4/Apoc1/Nr1d1/Apoe/Fgf1	XX +Uty
GOBP_HIPPO_SIGNALING	GOBP_HIPPO_SIGNALING	41	-0.559164	-1.95549	0.000262756	0.0117042	0.0103054	2736	tags=46%, list=19%, signal=38%	Mob1a/Mob1b/Wwc2/Stk4/Mapk14/Vgll4/Tjp1/Lats2/Tead1/Limd1/Wwtr1/Mark3/Dlg5/Amotl2/Ajuba/Tead3/Amot/Cit/Wwc1	XX +Uty
GOBP_NEGATIVE_REGULATION_OF_LOCOMOTION	GOBP_NEGATIVE_REGULATION_OF_LOCOMOTION	240	0.413298	1.54507	0.000263829	0.0117042	0.0103054	2224	tags=26%, list=16%, signal=23%	Ccl21a/Thy1/Sema3d/Grem1/Sulf1/Sfrp2/Il24/Erbb4/Igfbp5/Dcn/Hc/Cldn5/Sema3a/Serpinf1/Cd200/Cldn19/Wnt5a/Chrd/Cd74/Cyp1b1/Timp1/Aif1/Gstp1/Nbl1/Wnt4/Adora2a/Col3a1/Dpep1/Padi2/Stk26/Ccl2/Gja1/Wnt11/Cldn3/Adam15/Pbld1/Fuz/Apoe/Ldlrad4/Miip/Ddt/Mif/Ndrg4/Ptn/Sema3b/Angpt4/Ccl28/Ifitm1/Sema5a/Sema5b/Tgfb1/Eng/Sema3c/Gadd45a/Gnrh1/Lrp1/Apoh/Bst2/Sfrp1/Sp100/Gstp2/Mef2c/Prkg1	XX +Uty
GOBP_SMALL_GTPASE_MEDIATED_SIGNAL_TRANSDUCTION	GOBP_SMALL_GTPASE_MEDIATED_SIGNAL_TRANSDUCTION	433	-0.27883	-1.32527	0.000284888	0.0124177	0.0109336	2451	tags=29%, list=17%, signal=25%	F2r/Inpp5b/Mfn2/Phactr4/Prex1/Rhobtb1/Stmn1/Vav3/Arhgap23/Arhgef16/F2rl3/Fam13a/Gnb1/Mapk14/Rabif/Rhob/Rock2/Arhgef12/Dock10/Kndc1/Rb1/Bcar3/Cdc42se2/Chn2/Mcf2l/Rasgrp1/Src/Tiam2/Tnfaip1/Arhgap1/Arhgap22/Ccdc125/Cyfip1/Dock9/Ect2/Ralgds/Srgap3/Ralgapa1/Rcc1/Rhoa/Arfgef1/Arhgdig/Arhgef11/Dock7/Fam13b/Jak2/Rapgef4/Spry4/Vav2/Arhgap29/Arhgap31/Cdk2/Notch2/Rapgef1/Rapgef3/Rgl2/Rhof/Slit2/Arap2/Arhgef…	XX +Uty
GOBP_POSITIVE_REGULATION_OF_NATURAL_KILLER_CELL_ACTIVATION	GOBP_POSITIVE_REGULATION_OF_NATURAL_KILLER_CELL_ACTIVATION	19	0.748108	1.9113	0.000285401	0.0124177	0.0109336	2200	tags=53%, list=15%, signal=45%	Tox/Gas6/Tyrobp/H2-Q7/H2-Q10/Flt3l/Axl/H2-T23/H2-M3/H2-D1	XX +Uty
GOBP_CHOLESTEROL_EFFLUX	GOBP_CHOLESTEROL_EFFLUX	40	0.623659	1.86147	0.000292892	0.0125144	0.0110188	2574	tags=42%, list=18%, signal=35%	Apoa5/Ces1d/Apoa4/Apoa2/Abca2/Apob/Apoc2/Apoa1/Abca8b/Apoc1/Apoe/Apom/Soat2/Lrp1/Ttc39b/Cav1/Gps2	XX +Uty
GOBP_CELLULAR_RESPONSE_TO_BIOTIC_STIMULUS	GOBP_CELLULAR_RESPONSE_TO_BIOTIC_STIMULUS	164	0.456508	1.65199	0.000293537	0.0125144	0.0110188	2112	tags=29%, list=15%, signal=25%	Ltf/Adamts13/Il24/Ccr5/Trem2/Plscr4/Cd14/Ctsg/Ptafr/Wnt5a/Abcc2/Lbp/Nr1h4/Cxcl10/Tlr1/Sirpa/Gstp1/Arg1/Pycard/Tspo/Havcr2/Pirb/Ptpn22/Vim/Ppbp/Mrc1/Ccl2/Cxcl1/Nr1d1/Ankrd1/Ly86/Tlr4/Axl/Casp1/Txnip/Apaf1/Plscr3/Sigirr/Cd68/Cd55/Icam1/Tgfb1/Bcl2l11/Mus81/Cd86/Hck/Gstp2/Mapk3	XX +Uty
GOBP_NEGATIVE_REGULATION_OF_IMMUNE_SYSTEM_PROCESS	GOBP_NEGATIVE_REGULATION_OF_IMMUNE_SYSTEM_PROCESS	281	0.409741	1.55772	0.000295921	0.0125144	0.0110188	2867	tags=33%, list=20%, signal=27%	Ccl21a/Thy1/Ltf/Grem1/Ifi205/Scgb1a1/Fgl2/Hc/Serping1/H2-Eb1/Apoa2/Cd200/Nlrc5/Tmem176a/Ihh/Gal/Lrrc17/Gpr55/Tmem176b/Apoa1/C1qc/Cd74/Ambp/Cd59b/Nbl1/Arg1/Mndal/Tyrobp/Col3a1/Havcr2/Pirb/Tnfaip8l2/Ptpn22/Padi2/H2-Q7/Laptm5/Ccl2/H2-Q10/Loxl3/Lst1/Parp3/Runx1/Nr1d1/Tlr4/Fbn1/Il1rl1/Axl/Tmem178/Ddt/Lrrc32/Mif/Ccl28/Cd68/Cd55/Cuedc2/H2-T23/Sftpd/Tgfb1/Enpp3/Mettl3/Arg2/Ptpn6/A2m/Cd86/Gnrh1/Bst2/Grn/H…	XX +Uty
GOBP_MACROPHAGE_MIGRATION	GOBP_MACROPHAGE_MIGRATION	40	0.623139	1.85992	0.000299026	0.0125286	0.0110313	3498	tags=70%, list=25%, signal=53%	Cxcl17/Trem2/Hc/Mcoln2/Cd200/Ror2/Mmp14/Edn2/Ccl2/Mst1/Rarres2/C5ar1/Ddt/Mif/Sftpd/Csf1/Mapk3/Ccr2/Cd81/P2rx4/C3ar1/Cmklr1/Mdk/Nup85/Ptk2b/Cx3cl1/Cx3cr1/Emilin1	XX +Uty
GOBP_TUMOR_NECROSIS_FACTOR_SUPERFAMILY_CYTOKINE_PRODUCTION	GOBP_TUMOR_NECROSIS_FACTOR_SUPERFAMILY_CYTOKINE_PRODUCTION	112	0.481751	1.66142	0.000309395	0.0128441	0.0113091	3543	tags=48%, list=25%, signal=36%	Ltf/Trem2/Cd14/Ptafr/Wnt5a/Lbp/Lpl/Nr1h4/Clec4a3/Tlr1/Gas6/Sirpa/Cyba/Gstp1/Pycard/Tspo/Tyrobp/Orm1/Havcr2/Pirb/Ptpn22/Tlr4/Axl/Igf1/Ddt/Mif/Nod1/C1qtnf4/H2-T23/Arg2/Cd33/Ptpn6/Cd86/Adam8/Twist1/Gstp2/Ccr2/Hdac2/Nfatc4/Bcl3/Card9/Irak3/Il33/Arrb2/Spn/Ptprc/Ddx58/Clec7a/Syt11/Cidea/Cx3cl1/Cx3cr1/Ly96/Pf4	XX +Uty
GOBP_DIVALENT_INORGANIC_CATION_HOMEOSTASIS	GOBP_DIVALENT_INORGANIC_CATION_HOMEOSTASIS	301	0.395868	1.51137	0.000319642	0.0130925	0.0115278	2528	tags=29%, list=18%, signal=25%	Ccl21a/Trdn/Oxtr/Thy1/Stc2/Trpm2/Ccr5/Trpv4/Mcoln2/Dmpk/Aplnr/Esr1/Jph2/Cacna2d1/Capn3/Gpr55/Slc39a5/Wnt5a/Kel/Lime1/P2rx7/Ric3/Cxcl10/Cd52/Gna15/Gpr65/Ccl6/Ccl7/Ednra/F2/Jph1/Mt1/Mt2/Edn2/Ccl2/Gja1/Pkhd1/Npff/P2rx5/Trpv6/P2ry6/Lck/Nol3/S100a8/Itgav/Tmem178/Apoe/Fam20a/Atp7b/Cyp27b1/Ffar4/Tmtc2/C5ar1/Smdt1/Ccl28/Camk2n1/Cd55/Cxcr4/Gsto1/Micu3/Rasa3/Atp1a2/Atp2b2/Lpar1/Ptpn6/Tcirg1/Edn1/Lrp1/Adcy5…	XX +Uty
GOBP_NEGATIVE_REGULATION_OF_HIPPO_SIGNALING	GOBP_NEGATIVE_REGULATION_OF_HIPPO_SIGNALING	11	-0.812247	-2.01553	0.000321164	0.0130925	0.0115278	2519	tags=82%, list=18%, signal=67%	Wwc2/Mapk14/Vgll4/Limd1/Mark3/Dlg5/Ajuba/Cit/Wwc1	XX +Uty
GOBP_ANTIGEN_PROCESSING_AND_PRESENTATION_OF_ENDOGENOUS_ANTIGEN	GOBP_ANTIGEN_PROCESSING_AND_PRESENTATION_OF_ENDOGENOUS_ANTIGEN	22	0.728624	1.94444	0.00034607	0.0139818	0.0123108	2200	tags=55%, list=15%, signal=46%	H2-Eb1/Cd74/H2-T22/H2-Q7/Cd1d1/H2-Q10/B2m/H2-Q4/H2-K1/H2-T23/H2-M3/H2-D1	XX +Uty
GOBP_PROTEIN_LIPID_COMPLEX_ASSEMBLY	GOBP_PROTEIN_LIPID_COMPLEX_ASSEMBLY	31	0.656395	1.86626	0.000375314	0.0150292	0.013233	1775	tags=42%, list=12%, signal=37%	Apoa5/Apoa4/Apoa2/Apob/Apoc2/Apoa1/Sh3gl2/Mttp/Apoc1/Apoe/Apom/Soat2/Bin1	XX +Uty
GOBP_RECEPTOR_MEDIATED_ENDOCYTOSIS	GOBP_RECEPTOR_MEDIATED_ENDOCYTOSIS	225	0.423252	1.57068	0.000408978	0.0162336	0.0142935	1491	tags=22%, list=10%, signal=20%	Ccl21a/Apol7e/C3/Grem1/Rspo1/Vtn/Igkc/Apoa5/Hpx/Cd14/Sfrp4/Stab1/Igha/Abca2/Apob/Sh3gl3/Amn/Apol9a/Ramp1/Trf/Apoc2/Apoa1/Fcer1g/Ambp/Hp/Alb/Sorl1/Ankrd13b/Lrp2/Adrb2/Sh3gl2/Mx2/Pcsk9/Pirb/Scarf1/Ophn1/Wdr54/Apoc1/Mrc1/Cubn/Cacng7/Fcgr1/Mx1/B2m/Itgav/Apoe/Pla2r1/Dnm1/Masp1	XX +Uty
GOBP_REGULATION_OF_BLOOD_PRESSURE	GOBP_REGULATION_OF_BLOOD_PRESSURE	111	0.48079	1.65641	0.000418912	0.0164833	0.0145133	2192	tags=34%, list=15%, signal=29%	Cpa3/Oxtr/Klk1/Ar/Ces1d/Hsd11b2/Postn/Serpinf2/Agt/Ctsg/Acta2/Ptafr/Ppara/Asic2/Col1a2/Gas6/Olfr78/Ednra/Adrb2/Npr2/Edn2/Npy/Gja1/Npff/Rarres2/Enpep/Klk1b21/Camk2n1/Nos3/Slc4a5/Atp1a2/Edn1/Gja5/Ctsz/Renbp/Cma1/Ece1/Gch1	XX +Uty
GOBP_INTERFERON_GAMMA_MEDIATED_SIGNALING_PATHWAY	GOBP_INTERFERON_GAMMA_MEDIATED_SIGNALING_PATHWAY	82	0.519715	1.71803	0.000429417	0.016751	0.014749	2745	tags=40%, list=19%, signal=33%	Hpx/H2-Eb1/Nlrc5/H2-Aa/Ptafr/H2-Ab1/H2-T22/Arg1/Mt2/Oas2/Trim30d/H2-Q7/H2-Q10/Fcgr1/Irf5/B2m/Ifi30/H2-Q4/H2-K1/Icam1/H2-T23/Oas1g/Oasl1/H2-M3/Hck/Sp100/H2-D1/Irf1/Nmi/Oas1a/Trim12c/Trim34b/Trp53	XX +Uty
GOBP_REGULATION_OF_SYSTEMIC_ARTERIAL_BLOOD_PRESSURE	GOBP_REGULATION_OF_SYSTEMIC_ARTERIAL_BLOOD_PRESSURE	59	0.570313	1.80562	0.000438835	0.016972	0.0149437	2185	tags=46%, list=15%, signal=39%	Cpa3/Oxtr/Klk1/Ar/Ces1d/Hsd11b2/Postn/Serpinf2/Agt/Ctsg/Asic2/Gas6/Olfr78/Adrb2/Edn2/Gja1/Rarres2/Enpep/Klk1b21/Camk2n1/Nos3/Slc4a5/Edn1/Gja5/Ctsz/Cma1/Ece1	XX +Uty
GOBP_POSITIVE_REGULATION_OF_HORMONE_SECRETION	GOBP_POSITIVE_REGULATION_OF_HORMONE_SECRETION	81	0.524021	1.73229	0.000447037	0.0171427	0.015094	2070	tags=31%, list=15%, signal=27%	H2-Eb1/Rbp4/Cftr/Gal/Fgg/Myb/Fgb/Nr1h4/Fga/Nnat/Spp1/C1qtnf3/Gja1/Ffar4/Hcar2/Doc2b/Pck2/Capn10/Gck/Camk2n1/Sox4/Edn1/Lrp1/Nmb/Ano1	XX +Uty
GOBP_MUSCLE_CONTRACTION	GOBP_MUSCLE_CONTRACTION	222	0.413656	1.53262	0.000454141	0.0172688	0.015205	2746	tags=31%, list=19%, signal=25%	Trdn/Cnn1/Oxtr/Actg2/Fxyd1/Des/Sulf1/Scn1b/Kcne3/Myl9/Synm/Dmpk/Scn7a/Acta2/Ptafr/Cacna2d1/Myh11/Myh13/Stac2/Kcne2/Trim63/Kcnh2/Dtna/Ednra/Myom2/Adrb2/Kcne4/Edn2/Vim/Kcnj8/Gja1/Sphk1/Kcnj2/Cryab/Tpm2/Myh14/Rgs2/Myl7/Tifab/Tnnt1/Myl6/P2rx6/Tnni2/Cxcr4/Snta1/Tmod1/Gsto1/Arg2/Atp1a2/Bin1/Edn1/Cacna1d/Gja5/Kcnq1/Kbtbd13/Mylk/Tnnt2/Prkg1/Map2k6/Plce1/Flna/Cav1/P2rx2/Htr1d/P2rx4/Scnn1b/Tmod2/Trpm4	XX +Uty
GOBP_RESPIRATORY_BURST	GOBP_RESPIRATORY_BURST	25	0.683545	1.85619	0.00046262	0.0174446	0.0153598	2714	tags=60%, list=19%, signal=49%	Igha/Ncf4/Lbp/Cd52/Cyba/Noxo1/Rac2/Cybb/Cd55/Cd24a/Grn/Hck/Pik3cd/Ncf1/Prdx2	XX +Uty
GOBP_MYELOID_LEUKOCYTE_MIGRATION	GOBP_MYELOID_LEUKOCYTE_MIGRATION	138	0.459314	1.62665	0.000469256	0.0175322	0.0154369	3549	tags=46%, list=25%, signal=35%	Ccl21a/Cxcl17/Grem1/Trem2/Hc/Mcoln2/Cd200/Ror2/Lbp/Cd74/Fcer1g/Cxcl10/Aif1/Sirpa/Ccl6/Ccl7/Nbl1/Mmp14/Dpep1/Edn2/Ppbp/Ccl2/Mst1/Cxcl1/Rarres2/Rac2/S100a8/Bst1/Pgf/C5ar1/Ddt/Mif/Sftpd/Csf1/Edn1/Adam8/Il17rc/Mapk3/Anxa1/Ccr2/Pdgfd/Cd81/Jam3/Pik3cd/Swap70/P2rx4/C3ar1/Ptger4/Ptpro/Vegfb/Cmklr1/Cd99l2/Dpp4/Mdk/Nup85/Irak4/Ptk2b/Cx3cl1/Cx3cr1/Cxcl12/Emilin1/Pf4/Ppia	XX +Uty
GOBP_REGULATION_OF_CHEMOTAXIS	GOBP_REGULATION_OF_CHEMOTAXIS	162	0.449239	1.62463	0.00047483	0.0175322	0.0154369	2943	tags=37%, list=21%, signal=30%	Ccl21a/Sema3d/Cxcl17/Grem1/Cxcl14/Trem2/Hc/F7/Sema3a/Smoc2/Il16/Wnt5a/Lbp/Cd74/Cxcl10/Aif1/Gas6/Ccl7/Gstp1/Nbl1/Edn2/Padi2/Ccl2/Mst1/Rarres2/Rac2/Bst1/Gpsm3/Pgf/Zfp580/C5ar1/Ddt/Fgf1/Mif/Ptn/Sema3b/Cxcr4/Sema5a/Sema5b/Tgfb1/Csf1/Lpar1/Sema3c/Edn1/Gstp2/Mapk3/Ccr2/Pdgfd/Tmem102/Jam3/Swap70/P2rx4/C3ar1/Sema6b/Ccl27a/Ptpro/Vegfb/Cdh13/Cmklr1/Kdr	XX +Uty
GOBP_SYNAPSE_PRUNING	GOBP_SYNAPSE_PRUNING	11	0.794333	1.80341	0.000480729	0.0175322	0.0154369	555	tags=45%, list=4%, signal=44%	C3/Trem2/C1qa/C1qb/C1qc	XX +Uty
GOBP_RESPONSE_TO_TOXIC_SUBSTANCE	GOBP_RESPONSE_TO_TOXIC_SUBSTANCE	171	0.440689	1.60008	0.000480832	0.0175322	0.0154369	2886	tags=36%, list=20%, signal=29%	Penk/Kcnc2/Gucy2c/Adamts13/Scn1b/Ces1d/Apoa4/Nxn/Inmt/Abcc2/Ephx1/Gpx3/Hp/Cyp1b1/Maob/Alb/Gpx6/Gstp1/Arg1/Ephx2/Mt1/Mt2/Nupr1/Fbln5/Oscp1/Gpx8/Ltc4s/Cldn1/Gstm2/Apoe/Mgst2/Apom/Cnp/Alox5ap/Brip1/Gsto1/Nos3/Akr1a1/Cdkn1a/Rad51/Htra2/Pxdn/Gpx1/Gstp2/Mapk3/Slc15a2/Gch1/Slc23a1/Bcl2/Gpx4/Mpst/Park7/Pdzk1/Gsr/Gstm5/Pon3/Bphl/Pink1/Prdx2/Cygb/Abcg2/Arhgap33	XX +Uty
GOBP_POSITIVE_REGULATION_OF_T_CELL_MEDIATED_CYTOTOXICITY	GOBP_POSITIVE_REGULATION_OF_T_CELL_MEDIATED_CYTOTOXICITY	19	0.736128	1.88069	0.000484316	0.0175322	0.0154369	2200	tags=63%, list=15%, signal=53%	H2-Eb1/Mr1/H2-T22/H2-Q7/Cd1d1/H2-Q10/B2m/H2-Q4/H2-K1/H2-T23/H2-M3/H2-D1	XX +Uty
GOBP_CIRCULATORY_SYSTEM_PROCESS	GOBP_CIRCULATORY_SYSTEM_PROCESS	419	0.371731	1.43791	0.000506708	0.0181973	0.0160225	2958	tags=33%, list=21%, signal=27%	Trdn/Cpa3/Oxtr/Klk1/Fxyd1/Crp/C2cd4a/Des/Ar/Scn1b/Fxyd2/Kcne3/Kcnmb2/Slc22a2/Ces1d/Hsd11b2/Postn/Serping1/Trpv4/Cldn5/Serpinf2/Agt/Sema3a/Ctsg/Dmpk/Acta2/Slc16a2/Abca2/Ptafr/Cacna2d1/Slc13a3/Slc6a9/Abcc2/Fgg/Fgfbp3/Ppara/Fgb/Fga/Kel/Sgcg/Plg/Asic2/Bves/Cxcl10/Kcne2/Col1a2/Gas6/Hspb7/Kcnh2/Olfr78/Ednra/Lrp2/Adrb2/Sh3gl2/Foxc2/Adora2a/Kcne4/Npr2/Col4a3/Edn2/Hoxb2/Kcnj8/Npy/Gja1/Slc7a3/Npff/Slco2b1/…	XX +Uty
GOBP_MYELOID_LEUKOCYTE_MEDIATED_IMMUNITY	GOBP_MYELOID_LEUKOCYTE_MEDIATED_IMMUNITY	458	0.362885	1.41207	0.000521341	0.0184843	0.0162752	3556	tags=32%, list=25%, signal=25%	C3/Ltf/Ifi205/Lcn2/Fgl2/Trpm2/Serpina1e/Lrg1/Slpi/Pglyrp1/Pigr/Cfp/Cd14/Rnase2a/Serpina1b/Ctsg/Ptafr/Fcer1g/Hp/Ptgds/Alox5/Cd59b/Sirpa/Cyba/Gstp1/H2-T22/Arg1/F2/Mndal/Pycard/Tyrobp/Orm1/Slc27a2/Tmc6/Ttr/Ampd3/Glipr1/Pirb/Aldoc/Timp2/Padi2/Ppbp/Stbd1/Ear2/H2-Q7/H2-Q10/Nr4a3/Cxcl1/Fcgr4/Stom/Lyz2/Psmd13/Qpct/Rac2/S100a8/B2m/Bst1/Dpp7/Ftl1/Itgav/Abca13/Apaf1/Cd53/H2-Q4/C5ar1/Fuca1/H2-K1/Lat2/Mettl7a…	XX +Uty
GOBP_NEGATIVE_REGULATION_OF_PRODUCTION_OF_MOLECULAR_MEDIATOR_OF_IMMUNE_RESPONSE	GOBP_NEGATIVE_REGULATION_OF_PRODUCTION_OF_MOLECULAR_MEDIATOR_OF_IMMUNE_RESPONSE	31	0.647579	1.84119	0.000522871	0.0184843	0.0162752	2864	tags=55%, list=20%, signal=44%	Apoa2/Apoa1/Arg1/Pirb/H2-Q7/H2-Q10/Parp3/Cuedc2/H2-T23/Tgfb1/Bst2/H2-M3/H2-D1/Fcgr2b/Irak3/Il33/Tnf	XX +Uty
GOBP_POST_TRANSLATIONAL_PROTEIN_MODIFICATION	GOBP_POST_TRANSLATIONAL_PROTEIN_MODIFICATION	318	0.390008	1.49543	0.000529479	0.0185728	0.0163531	2293	tags=21%, list=16%, signal=18%	Apol7e/Penk/C3/Asb2/Stc2/Serpina1e/Prss23/Igfbp5/Apoa5/Spp2/Asb11/Serpina1b/Apoa2/Sdc2/Serpina10/Cul9/Abca2/Afp/Apob/Psmb9/Apol9a/C4b/Fgg/Msln/Trf/Apoa1/Fga/Itih2/Timp1/Alb/Tnc/Gas6/Igfbp1/Fbxl22/Pcsk9/Serpind1/Spp1/Mxra8/Fbxo40/Spsb4/Asb18/Hif3a/Psmd13/Fbn1/Ltbp1/Apoe/Icmt/Esco2/Asb5/Fbxl15/Psmb8/Btbd6/Cp/Socs2/Csf1/Ccdc8/Gpc3/Proc/Vwa1/Fn3krp/Psmb10/Kbtbd13/Kng2/Dtl/Rab13/Tmem132a/Neurl2	XX +Uty
GOBP_SULFUR_COMPOUND_CATABOLIC_PROCESS	GOBP_SULFUR_COMPOUND_CATABOLIC_PROCESS	39	0.60621	1.79946	0.000553938	0.0192393	0.0169399	2382	tags=38%, list=17%, signal=32%	Ogn/Ggt5/Lum/Dcn/Cdo1/Bgn/Chac2/Dpep1/Ahcy/Tst/Chac1/Prelp/Hexa/Ggt1/Mpst	XX +Uty
GOBP_REGULATION_OF_SMALL_GTPASE_MEDIATED_SIGNAL_TRANSDUCTION	GOBP_REGULATION_OF_SMALL_GTPASE_MEDIATED_SIGNAL_TRANSDUCTION	277	-0.311642	-1.47003	0.000556982	0.0192393	0.0169399	2492	tags=34%, list=18%, signal=28%	Arhgef17/F2r/Inpp5b/Mfn2/Prex1/Rhobtb1/Stmn1/Vav3/Arhgap23/Arhgef16/F2rl3/Fam13a/Rhob/Arhgef12/Cdc42se2/Chn2/Mcf2l/Rasgrp1/Src/Tiam2/Tnfaip1/Arhgap1/Arhgap22/Ccdc125/Ect2/Srgap3/Ralgapa1/Rhoa/Arfgef1/Arhgdig/Arhgef11/Fam13b/Jak2/Spry4/Vav2/Arhgap29/Arhgap31/Notch2/Rapgef1/Rgl2/Rhof/Slit2/Arap2/Arhgef1/Dennd4c/Crk/Arhgap28/Arhgap8/Arhgef26/F2rl1/Plekhg2/Tiam1/Rasal1/Eps8l2/Sos1/Apoc3/Arhgap32/Arhg…	XX +Uty
GOBP_BIOMINERALIZATION	GOBP_BIOMINERALIZATION	118	0.479165	1.66496	0.000566932	0.0194346	0.017112	2270	tags=36%, list=16%, signal=31%	Clec3b/Ltf/Mgp/Grem1/Aspn/Lox/Col1a1/Ror2/Phospho1/Ppara/P2rx7/Alox5/Col1a2/Gas6/Tbx1/Srgn/Wnt4/Adrb2/Bmpr1b/Otol1/Klk4/Spp1/Axin2/Ecm1/Wnt11/Igf1/Fam20a/Cyp27b1/Ptn/Fbxl15/Tgfb1/Fbn2/Nos3/Phex/Tcirg1/Tmem119/Gpc3/Ddr2/Smpd3/Twist1/Wdr72/Mef2c/Fbxo5	XX +Uty
GOBP_SKELETAL_SYSTEM_MORPHOGENESIS	GOBP_SKELETAL_SYSTEM_MORPHOGENESIS	160	0.441038	1.59351	0.000588633	0.0200268	0.0176334	3351	tags=42%, list=24%, signal=32%	Ltf/Dlx5/Mgp/Grem1/Sfrp2/Hoxd10/Sfrp4/Trpv4/Col11a1/Mmp2/Col1a1/Ror2/Ihh/Scx/Prrx1/Hoxb7/Phospho1/Hoxb8/Hoxa11/Hoxb6/Thbs3/Tbx1/Bmpr1b/Foxc2/Mmp14/Axin2/Hoxb2/Rarg/Hhip/Sox5/Fuz/Sox6/Hoxb5/Hoxd4/Six4/Hoxb3/Tifab/Hoxd9/Eif4a3/Fbn2/Tmem119/Nle1/Nppc/Sfrp1/Smpd3/Twist1/Frem1/Mef2c/Insig1/Dhrs3/Med12/Mdfi/Tgfbr2/Sox9/Barx2/Bmp6/Gsc/Cyp26b1/Fmn1/Hoxc9/Mmp13/Osr2/Rdh10/Tmem107/Chst11/Fgfr1/Hoxa9	XX +Uty
GOBP_DIGESTION	GOBP_DIGESTION	73	0.538641	1.75331	0.000626927	0.0210137	0.0185023	2114	tags=37%, list=15%, signal=32%	Oxtr/Slc2a2/Gucy2c/Apoa5/Vsig1/Apoa4/Rbp4/Guca2b/Aqp5/Cck/Tff3/Aqp1/Amy1/Apoa1/Muc4/Wnk4/Vil1/Pir/Tlr4/Pbld1/Kcnn4/Tifab/Soat2/Mgam/Kcnq1/Slc26a6/Muc13	XX +Uty
GOBP_INTERLEUKIN_1_PRODUCTION	GOBP_INTERLEUKIN_1_PRODUCTION	73	0.538373	1.75244	0.000626927	0.0210137	0.0185023	3896	tags=63%, list=27%, signal=46%	Ifi205/Trem2/Il16/Wnt5a/Lpl/Apoa1/Nr1h4/P2rx7/Nlrp10/Gas6/Sirpa/Gstp1/Mndal/Pycard/Tyrobp/Orm1/Havcr2/Sphk1/Egr1/Tlr4/Casp1/Igf1/Ffar4/Il1r2/Nod1/Cptp/Usp50/Arg2/Cd33/Gstp2/Anxa1/Gsdmd/Hdac2/Arrb2/Tnf/Ceacam1/Trim16/Clec7a/Casp8/Cx3cl1/Cx3cr1/Tlr6/Pml/S1pr3/Panx1/Zc3h12a	XX +Uty
GOBP_REGULATION_OF_CATION_CHANNEL_ACTIVITY	GOBP_REGULATION_OF_CATION_CHANNEL_ACTIVITY	103	0.484962	1.65568	0.000638988	0.0212604	0.0187196	2460	tags=34%, list=17%, signal=28%	Trdn/Reln/Lrrc26/Kcnc2/Scn1b/Kcne3/Trem2/Jph2/Cacna2d1/Gal/Slc6a9/Stac2/Gria3/Kcne2/Adrb2/Jph1/Kcne4/Ccl2/Stom/P2ry6/Cacng7/Fgf11/Gnb5/Rgs9/Gsto1/Rrad/Gem/Ccr2/Mef2c/Shisa8/Shank3/Gpr35/Cav1/Dlg4/Ephb2	XX +Uty
GOBP_PLATELET_DEGRANULATION	GOBP_PLATELET_DEGRANULATION	110	0.483439	1.66584	0.000653294	0.0215778	0.018999	2420	tags=35%, list=17%, signal=29%	Clec3b/Mmrn1/Serpina1e/Spp2/Serping1/Serpina1b/Serpinf2/Fgg/Trf/Apoa1/Fgb/Fga/Plg/Pcdh7/Timp1/Islr/Alb/Gas6/Srgn/Orm1/Ppbp/Ecm1/Cd109/Rarres2/Igf1/Itih4/Lgals3bp/Itih3/Tgfb1/A2m/F13a1/Vwf/Apoh/Kng2/Pcyox1l/Flna/Itga2b/Sytl4	XX +Uty
GOBP_BLOOD_VESSEL_MORPHOGENESIS	GOBP_BLOOD_VESSEL_MORPHOGENESIS	487	0.360512	1.40923	0.000661563	0.0216926	0.0191	2548	tags=27%, list=18%, signal=23%	Klk1/Thy1/C3/Cxcl17/Grem1/Sulf1/Sfrp2/Plxdc1/Lrg1/Dcn/Hc/Prox1/Thsd7a/Cldn5/Mmp2/Serpinf2/Stab1/Lox/Myo18b/Serpinf1/Hand2/Smoc2/Aplnr/Ihh/Ptgis/Apob/Angptl7/Ngfr/Wnt5a/Aqp1/Prrx1/Ramp1/Angptl2/Tcf21/Cela1/Itgb8/Tgfbi/Alox5/Ang/Fap/Cxcl10/Cyp1b1/Tbx1/Ednra/Lrp2/Wnt4/Apold1/Foxc2/Mmp14/Rhoj/Col4a3/Mmp19/Ntrk2/Angptl4/Ccl2/Ecm1/Pde3b/Zfp36l1/Runx1/Tspan12/Wnt11/Sphk1/Hif3a/Rspo3/Sox18/Adam15/Tnfrsf1…	XX +Uty
GOBP_MONONUCLEAR_CELL_MIGRATION	GOBP_MONONUCLEAR_CELL_MIGRATION	119	0.470179	1.63549	0.000674916	0.0219007	0.0192833	2899	tags=38%, list=20%, signal=30%	Ccl21a/Cxcl17/Grem1/Cxcl14/Trpm2/Ccr5/Zap70/Cd200/Wnt5a/Alox5/Cxcl10/Aif1/Gas6/Sirpa/Ccl6/Ccl7/Nbl1/Itgb7/Pycard/Padi2/Ccl2/Ecm1/Rarres2/C5ar1/Cxcr4/Icam1/Jam2/2610528A11Rik/Csf1/Cxcl16/Adam8/Mapk3/Anxa1/Ccr2/Ripk3/Pdgfd/Tmem102/Pik3cd/C3ar1/Trpm4/Ccl27a/Ptpro/Spn/Tnf/Cmklr1	XX +Uty
GOBP_POSITIVE_REGULATION_OF_LEUKOCYTE_CHEMOTAXIS	GOBP_POSITIVE_REGULATION_OF_LEUKOCYTE_CHEMOTAXIS	65	0.547277	1.74479	0.00067759	0.0219007	0.0192833	2899	tags=45%, list=20%, signal=36%	Ccl21a/Cxcl17/Cxcl14/F7/Wnt5a/Lbp/Cd74/Cxcl10/Aif1/Gas6/Ccl7/Edn2/Rarres2/Rac2/Gpsm3/Pgf/Zfp580/C5ar1/Ptn/Csf1/Edn1/Mapk3/Ccr2/Tmem102/Swap70/C3ar1/Ccl27a/Vegfb/Cmklr1	XX +Uty
GOBP_CELLULAR_ION_HOMEOSTASIS	GOBP_CELLULAR_ION_HOMEOSTASIS	427	0.369451	1.431	0.000716549	0.0229956	0.0202474	3085	tags=30%, list=22%, signal=25%	Ccl21a/Trdn/Oxtr/Thy1/Ltf/Lcn2/Stc2/Trpm2/Ccr5/Hpx/Trpv4/Mcoln2/Dmpk/Cftr/Aplnr/Esr1/Jph2/Cacna2d1/Slc6a9/Atp6v0d2/Capn3/Gpr55/Slc39a5/Wnt5a/Abcc2/Trf/Kel/Lime1/P2rx7/Ric3/Cxcl10/Cd52/Gna15/Gpr65/Ccl6/Ccl7/Ednra/Slc9a3/F2/Jph1/Mt1/Mt2/Edn2/Ccl2/Gja1/Pkhd1/Heph/Npff/P2rx5/Trpv6/P2ry6/Kcnj2/Lck/Nol3/S100a8/Car7/Ftl1/Itgav/Tmem178/Apoe/Atp7b/Ffar4/C5ar1/Smdt1/Ccl28/Slc4a7/Atp1a3/Cd55/Cxcr4/Atp6v0e2/…	XX +Uty
GOBP_ACTIVATION_OF_IMMUNE_RESPONSE	GOBP_ACTIVATION_OF_IMMUNE_RESPONSE	341	0.387117	1.48637	0.000748119	0.0236985	0.0208662	2613	tags=25%, list=18%, signal=21%	Clec10a/Crp/Thy1/Btnl9/C3/Fcna/Ifi205/Mfap4/C9/Muc20/Vtn/Cfh/Igkc/Zap70/Cfp/Hc/Serping1/H2-Eb1/Pak3/C1qa/Igha/H2-Aa/Psmb9/C1qb/C4b/C1qc/Fcer1g/Lime1/Clec4a3/Cd59b/H2-Ab1/Cpn1/F2/Mndal/Muc4/Pycard/Tyrobp/Cfb/Ighm/Ptpn22/H2-Q7/Laptm5/H2-Q10/Mgl2/Nr4a3/Runx1/Fcgr4/Fyb/Fcgr1/Lck/Psmd13/Tlr4/Bag6/C2/C6/Kcnn4/Klhl6/C5ar1/Cfi/Lat2/Masp1/Cd55/Psmb8/Eif2b3/Ptpn6/A2m/Fcgr3/Psmb10/Hck/Hras/Mapk3/Muc13/Zbp1/…	XX +Uty
GOBP_REGULATION_OF_VASCULATURE_DEVELOPMENT	GOBP_REGULATION_OF_VASCULATURE_DEVELOPMENT	220	0.417538	1.54783	0.000748924	0.0236985	0.0208662	3596	tags=39%, list=25%, signal=30%	Klk1/C3/Grem1/Sulf1/Sfrp2/Lrg1/Dcn/Hc/Cldn5/Stab1/Serpinf1/Smoc2/Aplnr/Ptgis/Angptl7/Wnt5a/Aqp1/Cela1/Itgb8/Alox5/Cxcl10/Cyp1b1/Wnt4/Foxc2/Rhoj/Col4a3/Angptl4/Ecm1/Pde3b/Runx1/Tspan12/Sphk1/Pgf/Tnfsf12/Thbs2/C5ar1/Fgf1/Klk1b21/Ptn/Angpt4/Cybb/Adam12/Cxcr4/S100a1/Sema5a/Eng/Nos3/Gadd45a/Hhex/Apoh/Grn/H2-M3/Sfrp1/Sp100/Twist1/Adamts1/Ccr2/Cma1/Jmjd8/Plxnd1/Creb3l1/Pik3cd/C3ar1/Tgfbr2/Ctsh/Gpnmb/Spr…	XX +Uty
GOBP_POSITIVE_REGULATION_OF_SECRETION	GOBP_POSITIVE_REGULATION_OF_SECRETION	216	0.416379	1.54552	0.000758145	0.0238237	0.0209765	3036	tags=31%, list=21%, signal=25%	Oxtr/Trem2/H2-Eb1/Rbp4/Cck/Cftr/Ptafr/Gal/Rph3al/Abcb11/Aqp1/Fgg/Myb/Fgb/Nr1h4/Fga/Ang/Olfr78/Nnat/Adora2a/Spp1/H2-Q7/C1qtnf3/Gja1/H2-Q10/Ankrd1/Tlr4/S100a8/Igf1/Kcnn4/Pla2r1/Ffar4/Hcar2/Doc2b/Pck2/Capn10/Gck/Scin/Camk2n1/H2-T23/Sox4/Tgfb1/Stx1a/Cd33/Edn1/Lrp1/Adam8/H2-M3/Nmb/Smpd3/Ano1/H2-D1/Map2k6/Slc4a8/Sytl4/Cacna1i/P2rx4/Pink1/Stxbp1/Trpm4/Il4ra/Dtnbp1/Npr1/Stxbp5/Bmp2/Bmp6/Cadps2	XX +Uty
GOBP_NATURAL_KILLER_CELL_DEGRANULATION	GOBP_NATURAL_KILLER_CELL_DEGRANULATION	12	0.788075	1.82424	0.000789354	0.0246333	0.0216893	2200	tags=50%, list=15%, signal=42%	H2-Q7/H2-Q10/H2-T23/H2-M3/Coro1a/H2-D1	XX +Uty
GOBP_PROTEIN_ACTIVATION_CASCADE	GOBP_PROTEIN_ACTIVATION_CASCADE	21	0.709509	1.8694	0.000849886	0.0263406	0.0231926	2462	tags=57%, list=17%, signal=47%	Serping1/F7/Fgg/Fgb/Fga/F2/A2m/F13a1/Vwf/Apoh/Kng2/F10	XX +Uty
GOBP_MATERNAL_PROCESS_INVOLVED_IN_FEMALE_PREGNANCY	GOBP_MATERNAL_PROCESS_INVOLVED_IN_FEMALE_PREGNANCY	48	0.575664	1.76154	0.000858732	0.0264315	0.0232727	1508	tags=38%, list=11%, signal=34%	Mmp7/Ar/Stc2/Pgr/Esr1/Ihh/Wnt4/Akr1b3/Arg1/Havcr2/Spp1/Tcf23/Gja1/Npff/Cyp27b1/Pam/Rgs2/Ptn	XX +Uty
GOBP_REGULATION_OF_TRIGLYCERIDE_CATABOLIC_PROCESS	GOBP_REGULATION_OF_TRIGLYCERIDE_CATABOLIC_PROCESS	11	0.778944	1.76848	0.000864501	0.0264315	0.0232727	730	tags=45%, list=5%, signal=43%	Apoa5/Apoa4/Apoc2/Apoa1/Sorl1	XX +Uty
GOBP_POSITIVE_REGULATION_OF_CELL_ACTIVATION	GOBP_POSITIVE_REGULATION_OF_CELL_ACTIVATION	230	0.402488	1.49774	0.000904804	0.0274781	0.0241942	2212	tags=27%, list=16%, signal=24%	Ccl21a/Thy1/H2-DMb1/Pck1/Trem2/Igkc/Zap70/Tox/H2-Eb1/Pak3/Igha/Ihh/Ptafr/Capn3/Wnt5a/Lbp/Myb/Cd74/Aif1/Gas6/Sirpa/Mmp14/Pycard/Tyrobp/Havcr2/Pirb/Ighm/Ptpn22/H2-Q7/Ccl2/Cd1d1/H2-Q10/Nr4a3/Runx1/Tnfsf9/Lck/Tlr4/Flt3l/Il1rl1/Sox12/Axl/Bst1/Igf1/Tnfsf13/Clcf1/Il1rl2/Mif/Cd55/H2-T23/Sox4/Tgfb1/Ptpn6/Cd86/Cdkn1a/Adam8/Cd24a/H2-M3/Anxa1/Ccr2/Coro1a/H2-D1/Lef1/Mef2c	XX +Uty
GOBP_NEGATIVE_REGULATION_OF_INTERLEUKIN_1_PRODUCTION	GOBP_NEGATIVE_REGULATION_OF_INTERLEUKIN_1_PRODUCTION	21	0.708485	1.86671	0.000916805	0.0276569	0.0243516	3896	tags=81%, list=27%, signal=59%	Trem2/Apoa1/Nr1h4/Gas6/Gstp1/Igf1/Ffar4/Il1r2/Cptp/Cd33/Gstp2/Arrb2/Ceacam1/Cx3cl1/Cx3cr1/Pml/Zc3h12a	XX +Uty
GOBP_REGULATION_OF_CELL_CELL_ADHESION	GOBP_REGULATION_OF_CELL_CELL_ADHESION	305	0.381525	1.45812	0.000930297	0.0278781	0.0245464	2224	tags=25%, list=16%, signal=21%	Ccl21a/Thy1/H2-DMb1/Scgb1a1/Pck1/Fgl2/Zap70/H2-Eb1/Trpv4/Serpinf2/Pak3/Ihh/Ptafr/Wnt5a/Fgg/Fut9/Myb/Ppara/Apoa1/Fgb/Cd74/Fga/Plg/Alox5/Aif1/Sirpa/Wnt4/Arg1/Fxyd5/Pycard/Havcr2/Pirb/Tnfaip8l2/Ptpn22/H2-Q7/Laptm5/Ccl2/Cd1d1/H2-Q10/Loxl3/Nr4a3/Pkhd1/Runx1/Foxa1/Tnfsf9/Lck/Sox12/Igf1/Magi1/Il1rl2/Lrrc32/Ccl28/Cd55/Icam1/H2-T23/Sftpd/Sox4/Tgfb1/Celsr2/Mettl3/Arg2/Ptpn6/Cd86/Gnrh1/Lrfn3/Adam8/Cd24a/H2-…	XX +Uty
GOBP_HIGH_DENSITY_LIPOPROTEIN_PARTICLE_ASSEMBLY	GOBP_HIGH_DENSITY_LIPOPROTEIN_PARTICLE_ASSEMBLY	14	0.762078	1.82339	0.000936522	0.02788	0.024548	1530	tags=43%, list=11%, signal=38%	Apoa5/Apoa4/Apoa2/Apoa1/Apoe/Apom	XX +Uty
GOBP_REGULATION_OF_HORMONE_LEVELS	GOBP_REGULATION_OF_HORMONE_LEVELS	330	0.380431	1.45972	0.00098955	0.0292661	0.0257685	2185	tags=26%, list=15%, signal=23%	Cpa3/Slc2a2/Kcnc2/Dio2/Stc2/Hsd3b1/Ltbp4/Ces1d/Aldh1a2/H2-Eb1/Agt/Ctsk/Rbp4/Ctsg/Hmgn3/Kcns3/Slc16a2/Cftr/Ddo/Esr1/Gal/Abcc2/Fgg/Myb/Fgb/Nr1h4/Fga/Rdh5/Crabp2/Uqcc2/Cpq/Alox5/Cyp1b1/Ildr2/Adh1/Wnt4/Akr1b3/Nnat/Tspo/Ttr/Scg5/Spp1/Aldh1a1/C1qtnf3/Gja1/Bace2/Foxa1/Hnf4a/Npff/Nr1d1/Trpv6/Egr1/Hpn/Dio3/Cyp26a1/Cyp27b1/Dkk3/Ffar4/Hcar2/Doc2b/Enpep/Pck2/Capn10/Gck/Camk2n1/Sox4/Dhcr7/Epha5/Stx1a/Arl2/Tci…	XX +Uty
GOBP_RESPONSE_TO_INTERFERON_ALPHA	GOBP_RESPONSE_TO_INTERFERON_ALPHA	21	0.705265	1.85822	0.00101049	0.0296394	0.0260972	1925	tags=57%, list=14%, signal=49%	Ifi205/Ifitm2/Ifitm3/Gas6/Mndal/Mx2/Ifit2/Mx1/Axl/Ifit3/Ifitm1/Bst2	XX +Uty
GOBP_EMBRYONIC_MORPHOGENESIS	GOBP_EMBRYONIC_MORPHOGENESIS	429	0.359554	1.39417	0.00101527	0.0296394	0.0260972	2496	tags=25%, list=18%, signal=21%	Efemp1/Ar/Dlx5/Ush1c/Grem1/Sulf1/Sfrp2/Vtn/Hoxd10/Aldh1a2/Col11a1/Prox1/Mmp2/Rbp4/Hand2/Ror2/Aplnr/Ihh/Scx/Eya2/Wnt5a/Prrx1/Hoxb7/Tgfb1i1/Apoa1/Tcf21/Hoxb8/Crabp2/Hoxa11/Hoxb6/Vangl2/Col5a2/Fzd2/Col12a1/Tbx1/Lrp2/Wnt4/Pbx1/Eya1/Foxc2/Mfap5/Mmp14/Hoxb2/Gja1/Nr4a3/Zfp36l1/Tmie/Wnt11/Col6a1/Hnf4a/Itga8/Ptk7/Rarg/Rspo3/Sox18/Fbn1/Hoxa10/Hpn/Mical2/Tenm4/Fuz/Itgav/Apaf1/Hoxb5/Hoxd4/Six4/Dusp2/Hoxb3/Nd…	XX +Uty
GOBP_DETECTION_OF_OTHER_ORGANISM	GOBP_DETECTION_OF_OTHER_ORGANISM	20	0.700758	1.81378	0.00104059	0.0301836	0.0265764	2200	tags=60%, list=15%, signal=51%	Pglyrp1/Ssc5d/H2-Eb1/Tlr1/H2-Q7/Cd1d1/H2-Q10/Tlr4/Nod1/H2-T23/H2-M3/H2-D1	XX +Uty
GOBP_CALCIUM_ION_TRANSMEMBRANE_TRANSPORT	GOBP_CALCIUM_ION_TRANSMEMBRANE_TRANSPORT	188	0.42228	1.54629	0.00106388	0.0306627	0.0269982	3005	tags=32%, list=21%, signal=26%	Ccl21a/Trdn/Gpm6a/Thy1/Trpm2/Kcne3/Ccr5/Trpv4/Mcoln2/Aplnr/Cacna1b/Jph2/Cacna2d1/Capn3/Stac2/Lime1/P2rx7/Cxcl10/Kcne2/Gas6/F2/Jph1/Tspan13/Trpv6/P2ry6/Cacng7/Lck/Nol3/Itgav/Smdt1/Gnb5/Rgs9/Pmpcb/Gsto1/Micu3/Orai2/Rasa3/Atp1a2/Atp2b2/Bin1/Ptpn6/Rrad/Atp2c2/Cacna1d/Gem/Trpc3/Coro1a/Trpm3/Gpr35/Mcoln1/Spg7/Cacna1i/P2rx4/Trpm4/Ehd3/G6pdx/Itpr3/Parl/Prnp/Ptprc/Tpcn2	XX +Uty
GOBP_NEGATIVE_REGULATION_OF_WOUND_HEALING	GOBP_NEGATIVE_REGULATION_OF_WOUND_HEALING	56	0.545604	1.71892	0.001074	0.0307586	0.0270826	2224	tags=41%, list=16%, signal=35%	Vtn/Serping1/Serpinf2/Cldn19/Fgg/Fgb/Fga/Plg/Alox5/Fap/Wnt4/F2/Gja1/Cldn3/Cd109/Apoe/Cask/Nos3/Edn1/Proc/Apoh/Kng2/Prkg1	XX +Uty
GOBP_POSITIVE_REGULATION_OF_TRANSPORTER_ACTIVITY	GOBP_POSITIVE_REGULATION_OF_TRANSPORTER_ACTIVITY	78	0.504229	1.66511	0.00110668	0.0314951	0.027731	1181	tags=24%, list=8%, signal=22%	Trdn/Reln/Lrrc26/Kcnc2/Fxyd2/Kcne3/Trem2/Cftr/Jph2/Ptafr/Cacna2d1/Gal/Slc6a9/Stac2/Kcne2/Adrb2/Wnk4/Ccl2/P2ry6	XX +Uty
GOBP_FIBRINOLYSIS	GOBP_FIBRINOLYSIS	18	0.722169	1.83322	0.00111688	0.0315512	0.0277804	805	tags=44%, list=6%, signal=42%	Serping1/Serpinf2/Fgg/Fgb/Fga/Plg/Fap/F2	XX +Uty
GOBP_REGULATION_OF_PEPTIDE_SECRETION	GOBP_REGULATION_OF_PEPTIDE_SECRETION	217	0.405122	1.50289	0.00112259	0.0315512	0.0277804	2070	tags=25%, list=15%, signal=22%	Slc2a2/Kcnc2/Trem2/H2-Eb1/Rbp4/Hmgn3/Kcns3/Cd200/Cftr/Rph3al/Fgg/Fgb/Nr1h4/Cd74/Fga/Uqcc2/Alox5/Ang/Olfr78/Nnat/Adora2a/C1qtnf3/Gja1/Hnf4a/Npff/Nr1d1/Ankrd1/Tlr4/S100a8/Igf1/Apoe/Kcnn4/Ffar4/Hcar2/Pam/Doc2b/Pck2/Capn10/Gck/Camk2n1/Sox4/Tgfb1/Epha5/Stx1a/Arl2/Cd33/Tcirg1/Lrp1/Adam8/Adcy5/Cacna1d/Stxbp4/Sfrp1/Abcc8/Ano1	XX +Uty
GOBP_POSITIVE_REGULATION_OF_CATION_CHANNEL_ACTIVITY	GOBP_POSITIVE_REGULATION_OF_CATION_CHANNEL_ACTIVITY	47	0.567901	1.72589	0.00113977	0.0318363	0.0280315	1658	tags=34%, list=12%, signal=30%	Trdn/Reln/Lrrc26/Kcnc2/Kcne3/Trem2/Jph2/Cacna2d1/Gal/Stac2/Kcne2/Adrb2/Ccl2/P2ry6/Rgs9/Gsto1	XX +Uty
GOBP_REGULATION_OF_LYMPHOCYTE_CHEMOTAXIS	GOBP_REGULATION_OF_LYMPHOCYTE_CHEMOTAXIS	17	0.733959	1.84017	0.00115973	0.0321949	0.0283472	1042	tags=41%, list=7%, signal=38%	Ccl21a/Cxcl14/Wnt5a/Cxcl10/Ccl7/Padi2/Ccl2	XX +Uty
GOBP_ANTIGEN_PROCESSING_AND_PRESENTATION_OF_ENDOGENOUS_PEPTIDE_ANTIGEN	GOBP_ANTIGEN_PROCESSING_AND_PRESENTATION_OF_ENDOGENOUS_PEPTIDE_ANTIGEN	19	0.715053	1.82685	0.00118052	0.0325723	0.0286795	2200	tags=53%, list=15%, signal=45%	H2-Eb1/H2-T22/H2-Q7/H2-Q10/B2m/H2-Q4/H2-K1/H2-T23/H2-M3/H2-D1	XX +Uty
GOBP_REGULATION_OF_TRANSPORTER_ACTIVITY	GOBP_REGULATION_OF_TRANSPORTER_ACTIVITY	180	0.420632	1.53815	0.00120577	0.0330674	0.0291155	2465	tags=30%, list=17%, signal=25%	Trdn/Reln/Fxyd1/Lrrc26/Kcnc2/Scn1b/Fxyd2/Kcne3/Trem2/Apoa2/Cftr/Jph2/Ptafr/Cacna2d1/Gal/Slc6a9/Stac2/Gria3/Kcne2/Adrb2/Fxyd5/Jph1/Wnk4/Kcne4/Pcsk9/Ccl2/Fhl1/Gja1/Stom/P2ry6/Cacng7/Fgf11/Gnb5/Rgs9/Gsto1/Atp1a2/Fxyd4/Rrad/Cacna1d/Gem/Twist1/Ccr2/Cox17/Mef2c/Shisa8/Shank3/Bcl2/Gpr35/Park7/Pdzk1/Cav1/Dlg4/Ephb2/Fxyd3	XX +Uty
GOBP_BONE_MINERALIZATION	GOBP_BONE_MINERALIZATION	88	0.493974	1.64439	0.00126102	0.0343741	0.030266	2057	tags=34%, list=14%, signal=29%	Clec3b/Ltf/Mgp/Grem1/Aspn/Lox/Ror2/Phospho1/P2rx7/Alox5/Col1a2/Srgn/Wnt4/Adrb2/Bmpr1b/Axin2/Ecm1/Wnt11/Igf1/Cyp27b1/Ptn/Fbxl15/Tgfb1/Fbn2/Phex/Tmem119/Gpc3/Ddr2/Smpd3/Twist1	XX +Uty
GOBP_RESPONSE_TO_TUMOR_CELL	GOBP_RESPONSE_TO_TUMOR_CELL	20	0.696752	1.80341	0.00128543	0.0348296	0.0306671	1333	tags=50%, list=9%, signal=45%	H2-Eb1/Mr1/Prf1/Hnmt/Havcr2/H2-Q7/Laptm5/H2-Q10/Adam15/Txnip	XX +Uty
GOBP_REGULATION_OF_SECRETION	GOBP_REGULATION_OF_SECRETION	419	0.360211	1.39335	0.00136106	0.0366594	0.0322782	2225	tags=22%, list=16%, signal=20%	Oxtr/Slc2a2/Kcnc2/Nrg1/Trem2/Ces1d/H2-Eb1/Agt/Rbp4/Hmgn3/Kcns3/Cck/Cd200/Cftr/Ptafr/Gal/Rph3al/Abcb11/Abcc2/Aqp1/Fgg/Myb/Fgb/Nr1h4/Cd74/Fga/Uqcc2/Alox5/Ang/Maob/Olfr78/Nnat/Wnk4/Adora2a/Mical1/Pirb/Oas2/Scg5/Spp1/Syt12/H2-Q7/C1qtnf3/Gja1/H2-Q10/Hnf4a/Npff/Nr1d1/Trpv6/Ankrd1/Tlr4/Rac2/S100a8/Igf1/Apoe/Kcnn4/Pla2r1/Ffar4/Hcar2/Pam/Doc2b/Pck2/Tifab/Capn10/Gck/Scin/Camk2n1/H2-T23/Sox4/Tgfb1/Cplx2/Eph…	XX +Uty
GOBP_REGULATION_OF_LYMPHOCYTE_ACTIVATION	GOBP_REGULATION_OF_LYMPHOCYTE_ACTIVATION	296	0.384374	1.46328	0.0014347	0.0384143	0.0338233	2212	tags=26%, list=16%, signal=23%	Ccl21a/Thy1/H2-DMb1/Ifi205/Scgb1a1/Pck1/Fgl2/Igkc/Zap70/Tox/H2-Eb1/Pak3/Igha/Ihh/Gal/Myb/Cd74/Aif1/Gas6/Sirpa/Arg1/Mmp14/Mndal/Pycard/Tyrobp/Havcr2/Pirb/Tnfaip8l2/Ighm/Ptpn22/H2-Q7/Laptm5/Ccl2/Cd1d1/H2-Q10/Loxl3/Lst1/Parp3/Zfp36l1/Runx1/Tnfsf9/Lck/Tlr4/Flt3l/Rac2/Sox12/Axl/Bst1/Igf1/Tnfsf13/Clcf1/Slc46a2/Il1rl2/Lrrc32/Mif/Cd55/H2-T23/Sftpd/Sox4/Tgfb1/Mettl3/Arg2/Ptpn6/Cd86/Cdkn1a/Gnrh1/Adam8/Cd24…	XX +Uty
GOBP_CHYLOMICRON_ASSEMBLY	GOBP_CHYLOMICRON_ASSEMBLY	11	0.761341	1.72851	0.00150393	0.040031	0.0352469	1339	tags=64%, list=9%, signal=58%	Apoa4/Apoa2/Apob/Apoc2/Apoa1/Mttp/Apoe	XX +Uty
GOBP_LYMPHOCYTE_MIGRATION	GOBP_LYMPHOCYTE_MIGRATION	66	0.522346	1.67121	0.00152179	0.0400851	0.0352945	3485	tags=47%, list=24%, signal=36%	Ccl21a/Cxcl14/Zap70/Cd200/Wnt5a/Cxcl10/Aif1/Gas6/Ccl6/Ccl7/Itgb7/Pycard/Padi2/Ccl2/Ecm1/Icam1/Jam2/2610528A11Rik/Cxcl16/Adam8/Ccr2/Ripk3/Tmem102/Pik3cd/Ccl27a/Spn/Cd99l2/Hsd3b7/Ptk2b/Cx3cl1/Cxcl12	XX +Uty
GOBP_RESPONSE_TO_ESTRADIOL	GOBP_RESPONSE_TO_ESTRADIOL	92	0.479491	1.60772	0.00152613	0.0400851	0.0352945	2165	tags=30%, list=15%, signal=26%	Penk/Oxtr/Ggt5/Aldh1a2/Postn/F7/Col1a1/Esr1/Ihh/Apob/Abcc2/Gstp1/Ccdc62/Gja1/Foxa1/Cryab/Txnip/Pam/Ptn/Rgs9/Socs2/Tgfb1/Bcl2l11/Cflar/Sfrp1/Gstp2/Hpgd/Anxa1	XX +Uty
GOBP_PEROXISOMAL_MEMBRANE_TRANSPORT	GOBP_PEROXISOMAL_MEMBRANE_TRANSPORT	19	-0.649841	-1.88531	0.00153254	0.0400851	0.0352945	4133	tags=79%, list=29%, signal=56%	Abcd1/Abcd3/Abcd4/Pex3/Pex5/Pex12/Pex7/Pex19/Pex26/Pex1/Pex16/Pex14/Lonp2/Pex13/Pex5l	XX +Uty
GOBP_DENDRITIC_CELL_ANTIGEN_PROCESSING_AND_PRESENTATION	GOBP_DENDRITIC_CELL_ANTIGEN_PROCESSING_AND_PRESENTATION	11	0.758437	1.72192	0.00162073	0.0417331	0.0367456	1539	tags=64%, list=11%, signal=57%	Ccl21a/Fgl2/H2-Eb1/Cd74/Clec4a3/Nod1/Cd68	XX +Uty
GOBP_NEGATIVE_REGULATION_OF_INFLAMMATORY_RESPONSE	GOBP_NEGATIVE_REGULATION_OF_INFLAMMATORY_RESPONSE	83	0.49295	1.6277	0.00162182	0.0417331	0.0367456	2104	tags=31%, list=15%, signal=27%	Cxcl17/H2-Eb1/Serpinf1/Cd200/Ptgis/Ppara/Apoa1/Nr1h4/Alox5/Sirpa/Gstp1/Tnfaip8l2/C1qtnf3/Nr1d1/Il22ra2/Pbk/Igf1/Apoe/Ffar4/Siglecg/Enpp3/Proc/Grn/Sharpin/Gpx1/Gstp2	XX +Uty
GOBP_PROTEIN_IMPORT_INTO_PEROXISOME_MATRIX	GOBP_PROTEIN_IMPORT_INTO_PEROXISOME_MATRIX	13	-0.754575	-1.96458	0.00162904	0.0417331	0.0367456	2720	tags=77%, list=19%, signal=62%	Pex5/Pex12/Pex7/Pex26/Pex1/Pex16/Pex14/Lonp2/Pex13/Pex5l	XX +Uty
GOBP_RESPONSE_TO_ALCOHOL	GOBP_RESPONSE_TO_ALCOHOL	170	0.430042	1.56099	0.00163261	0.0417331	0.0367456	2190	tags=25%, list=15%, signal=22%	Ccl21a/Penk/Kcnc2/Kcnmb1/Hsd3b1/Ccr5/Ces1d/Cd14/F7/Rbp4/Cftr/Abca2/Ppara/Cdo1/Maob/Tnc/Ccl7/Gstp1/Cldn3/Scnn1g/Adam15/Gramd1b/S100a8/Apobec1/Cldn1/Gng2/Gnai1/Rgs19/Rgs2/Slit3/Cybb/Icam1/Osbpl7/Tgfb1/Cdkn1a/Gnrh1/Rad51/Adcy5/Nppc/Sfrp1/Gstp2/Hpgd/Fosl1	XX +Uty
GOBP_REGULATION_OF_CYTOKINESIS	GOBP_REGULATION_OF_CYTOKINESIS	69	-0.439001	-1.69172	0.00164255	0.0417331	0.0367456	2558	tags=33%, list=18%, signal=27%	Pkn2/Setd2/Prpf40a/Kif13a/Map10/Map9/Klhl13/Cspp1/Ect2/Rhoa/Myo19/Plk3/Zfyve26/E2f7/E2f8/Prkce/Kif14/Uvrag/Rab11fip4/Cdc25b/Plk4/Cit/Tex14	XX +Uty
GOBP_CALCIUM_ION_TRANSPORT	GOBP_CALCIUM_ION_TRANSPORT	253	0.391332	1.47101	0.00165088	0.0417331	0.0367456	3833	tags=41%, list=27%, signal=31%	Ccl21a/Trdn/Gpm6a/Thy1/Trpm2/Kcne3/Ccr5/Trpv4/Mcoln2/Aplnr/Cacna1b/Il16/Jph2/Cacna2d1/Capn3/Ramp1/Stac2/Lime1/P2rx7/Cxcl10/Kcne2/Gas6/F2/Jph1/Tspo/Adora2a/Pirb/Clca1/Ccl2/Gja1/Tspan13/P2rx5/Trpv6/P2ry6/Cacng7/Lck/Nol3/Itgav/Kcnn4/Cyp27b1/Smdt1/Gnb5/Homer3/Rgs9/Cxcr4/Icam1/Pmpcb/Gsto1/Micu3/Orai2/Rasa3/Atp1a2/Atp2b2/Bin1/Cd33/Ptpn6/Rrad/Atp2c2/Cacna1d/Gem/Mylk/Trpc3/Coro1a/Trpm3/Bcl2/Gpr35/Mcoln1/…	XX +Uty
GOBP_TRANSLATIONAL_INITIATION	GOBP_TRANSLATIONAL_INITIATION	178	0.421669	1.53831	0.00168549	0.0423712	0.0373074	4620	tags=52%, list=32%, signal=36%	Eif2s3y/Eif4ebp3/Eif2b3/Rpl36a/Rps8/Mettl3/Rps2/Ppp1r15a/Rpl28/Rpsa/Rpl36/Rps11/Rps15/Rps28/Eif3f/Rpl37a/Rps26/Eif6/Rpl7/Rplp2/Rpl13a/Rpl37/Rps9/Rpl18a/Rpl24/Eif4g3/Rpl29/Rpl6/Rplp1/Rpl17/Rpl18/Rpl21/Rpl34/Rpl39/Rpl23/Rpl38/Rps6kb2/Tnf/Eif1b/Eif2b5/Rpl11/Rpl8/Rps17/Rps6/Eif2b2/Rpl10a/Rpl14/Rpl22/Rpl31/Rps18/Eif3i/Eif4ebp1/Mcts1/Rpl32/Rpl7a/Rps21/Eif1ax/Rpl19/Rplp0/Rps14/Atf4/Rpl27a/Rpl9/Rps20/Rps…	XX +Uty
GOBP_POSITIVE_REGULATION_OF_CELL_CELL_ADHESION	GOBP_POSITIVE_REGULATION_OF_CELL_CELL_ADHESION	187	0.421229	1.54478	0.00171913	0.0429782	0.0378418	2208	tags=27%, list=16%, signal=23%	Ccl21a/Thy1/H2-DMb1/Pck1/Zap70/H2-Eb1/Serpinf2/Pak3/Ihh/Ptafr/Wnt5a/Fgg/Myb/Fgb/Cd74/Fga/Alox5/Aif1/Sirpa/Pycard/Havcr2/Pirb/Ptpn22/H2-Q7/Ccl2/Cd1d1/H2-Q10/Nr4a3/Runx1/Foxa1/Tnfsf9/Lck/Sox12/Igf1/Magi1/Il1rl2/Cd55/Icam1/H2-T23/Sox4/Ptpn6/Cd86/Adam8/Cd24a/H2-M3/Anxa1/Ccr2/Coro1a/H2-D1/Lef1	XX +Uty
GOBP_REGULATION_OF_CELL_ACTIVATION	GOBP_REGULATION_OF_CELL_ACTIVATION	383	0.364999	1.4049	0.00177179	0.0440513	0.0387866	2224	tags=25%, list=16%, signal=22%	Ccl21a/Thy1/H2-DMb1/Ifi205/Scgb1a1/Pck1/Fgl2/Trem2/Igkc/Zap70/Tox/H2-Eb1/Pak3/Cd200/Igha/Ihh/Ptafr/Gal/Capn3/Wnt5a/Lbp/Myb/Cd74/Fcer1g/Aif1/Gas6/Sirpa/Arg1/F2/Mmp14/Mndal/Pycard/Tyrobp/Havcr2/Pirb/Tnfaip8l2/Ighm/Ptpn22/H2-Q7/Laptm5/Ccl2/Cd1d1/H2-Q10/Loxl3/Lst1/Nr4a3/Parp3/Zfp36l1/Runx1/Nr1d1/Sphk1/Tnfsf9/Lck/Tlr4/Flt3l/Il1rl1/Rac2/Sox12/Axl/Bst1/Igf1/Tnfsf13/Apoe/Clcf1/Slc46a2/Il1rl2/Lrrc32/Mif/C…	XX +Uty
GOBP_PHOSPHOLIPID_EFFLUX	GOBP_PHOSPHOLIPID_EFFLUX	12	0.765775	1.77262	0.00179027	0.0441922	0.0389108	1339	tags=58%, list=9%, signal=53%	Apoa5/Apoa4/Apoa2/Apoc2/Apoa1/Apoc1/Apoe	XX +Uty
GOBP_REGULATION_OF_MEMBRANE_POTENTIAL	GOBP_REGULATION_OF_MEMBRANE_POTENTIAL	250	0.394245	1.48021	0.00179699	0.0441922	0.0389108	2602	tags=29%, list=18%, signal=24%	Trdn/Reln/Fxyd1/Kcnc2/Scn1b/Kcne3/Kcnmb2/Trem2/Dcn/Dmpk/Scn7a/Cck/Cldn19/Cftr/Cacna1b/Cacna2d1/Gria3/Asic2/P2rx7/Bves/Kcne2/Gna15/Kcnh2/Adrb2/Gabre/Tspo/Adora2a/Kcne4/Kcnj8/Ntrk2/Chchd10/Scn8a/Fhl1/Gja1/Hcn3/Npff/P2rx5/Kcnj2/Casp1/Pid1/Kcnn4/Myh14/Glrb/Ptn/P2rx6/Atp1a3/Snta1/Popdc2/Eif4a3/Stx1a/Atp1a2/Bin1/Edn1/Cacna1d/Gja5/Igsf11/Kcnq1/Gabbr1/Mef2c/Piezo2/Shank3/Slc4a8/Bcl2/Flna/Gpr35/Kcnab2/Par…	XX +Uty
GOBP_RESPONSE_TO_ANTIBIOTIC	GOBP_RESPONSE_TO_ANTIBIOTIC	41	-0.514964	-1.80091	0.00181599	0.0441924	0.0389109	1937	tags=29%, list=14%, signal=25%	Ezh2/Hsp90aa1/Jak2/Rsrc1/Star/Kat7/Kdm5b/Atp7a/Cbl/Alpl/Gjb2/Ccr4	XX +Uty
GOBP_ACYLGLYCEROL_HOMEOSTASIS	GOBP_ACYLGLYCEROL_HOMEOSTASIS	25	0.651097	1.76808	0.00181653	0.0441924	0.0389109	1339	tags=40%, list=9%, signal=36%	Apoa5/Apoa4/Apoc2/Lpl/Apoa1/Nr1h4/Angptl4/C1qtnf3/Hnf4a/Apoe	XX +Uty
GOBP_NEGATIVE_REGULATION_OF_INTERFERON_GAMMA_PRODUCTION	GOBP_NEGATIVE_REGULATION_OF_INTERFERON_GAMMA_PRODUCTION	25	0.650135	1.76547	0.0018688	0.044971	0.0395964	1290	tags=40%, list=9%, signal=36%	Scgb1a1/H2-Eb1/Nr1h4/Gas6/Havcr2/Pirb/Laptm5/Tlr4/Il1rl1/Axl	XX +Uty
GOBP_SENSORY_PERCEPTION	GOBP_SENSORY_PERCEPTION	270	0.379046	1.43884	0.00186978	0.044971	0.0395964	3000	tags=33%, list=21%, signal=27%	Efemp1/Penk/Abcc6/Pkhd1l1/Ush1c/Obp2a/Lum/Pigr/Pde6c/Slc26a4/Rpgrip1/Rorb/Col11a1/Rbp4/Cck/Cldn19/Col1a1/Sfrp5/Ptafr/Hoxb8/Rdh5/Snai2/Tgfbi/Asic2/P2rx7/Cyp1b1/Fzd2/Olfr78/Tbx1/Lrp2/Rho/Cryaa/Hsf4/Cfap69/Eya1/Adora2a/Col4a3/Cabp1/Ccl2/Atp8b1/Tmie/Npff/Scnn1g/Hpn/Coch/Ffar4/Myh14/C5ar1/Glrb/Rgs9/Cxcr4/Icam1/Sema5b/Col11a2/Col18a1/Atp2b2/Edn1/Reep2/Cacna1d/Impg2/Kcnq1/Ano1/Cyp4v3/Espn/Gpx1/Mapk3/Ccr…	XX +Uty
GOBP_TAXIS	GOBP_TAXIS	442	0.355212	1.37904	0.00188238	0.044971	0.0395964	2959	tags=30%, list=21%, signal=25%	Ccl21a/Reln/Sema3d/Lrtm2/Cxcl17/Dlx5/Grem1/Cxcl14/Scn1b/Trpm2/Ccr5/Nrg1/Trem2/Fez1/Nrtn/Hc/F7/Rnase2a/Lox/Sema3a/Smoc2/Il16/Ptafr/Alcam/Ephb6/Dpysl2/Lgr6/Ngfr/Wnt5a/Lbp/Apoa1/Cd74/Fcer1g/Alox5/Cxcl10/Aif1/Gas6/Ccl6/Ccl7/Gstp1/Nbl1/Rho/Bmpr1b/Dpep1/Serpind1/Edn2/Ophn1/Padi2/Ppbp/Ear2/Ccl2/Mst1/Cxcl1/Gfra4/Rarres2/Rac2/S100a8/Bst1/Gpsm3/Itgav/Pgf/Zfp580/C5ar1/Ddt/Fgf1/Mif/Ptn/Sema3b/Slit3/Ccl28/Boc…	XX +Uty
GOBP_DEFENSE_RESPONSE_TO_GRAM_NEGATIVE_BACTERIUM	GOBP_DEFENSE_RESPONSE_TO_GRAM_NEGATIVE_BACTERIUM	37	0.586546	1.71846	0.00188828	0.044971	0.0395964	1883	tags=46%, list=13%, signal=40%	Ltf/Ssc5d/Rnase2a/Ctsg/Aqp1/Lbp/Mr1/Nlrp10/F2/Pycard/Ighm/Ear2/Lyz2/Rarres2/Tlr4/Romo1/Mpeg1	XX +Uty
GOBP_RESPONSE_TO_TRANSFORMING_GROWTH_FACTOR_BETA	GOBP_RESPONSE_TO_TRANSFORMING_GROWTH_FACTOR_BETA	217	0.397993	1.47645	0.00191143	0.0452838	0.0398719	2474	tags=27%, list=17%, signal=22%	Clec3b/Penk/Cilp/Gdf10/Aspn/Wnt10a/Lrg1/Ltbp4/Htra3/Postn/Cldn5/Lox/Col1a1/Scx/Wnt5a/Ppara/Tgfb1i1/Itgb8/Col1a2/Wnt4/Arg1/Col3a1/Wfikkn2/Igsf10/Zfp36l1/Gdf15/Sox5/Ankrd1/Cd109/Fbn1/Pbld1/Cldn1/Ltbp1/Sox6/Apaf1/Dkk3/Fermt1/Ldlrad4/Lrrc32/Smad9/Vasn/Tgfb1/Adamtsl2/Eng/Fbn2/Edn1/Spred3/Pdcd5/Wnt2/Cflar/Sfrp1/Hpgd/Mef2c/Snx25/Pdgfd/Cav1/Dab2/Hdac2	XX +Uty
GOBP_RESPONSE_TO_VITAMIN	GOBP_RESPONSE_TO_VITAMIN	74	0.504167	1.64703	0.00193422	0.0455851	0.0401372	2104	tags=32%, list=15%, signal=28%	Penk/Stc2/Aldh1a2/Postn/F7/Col1a1/Cyp24a1/Snai2/Cxcl10/Tnc/Gas6/Gstp1/Kynu/Arg1/Tspo/Spp1/Cyp26a1/Cyp27b1/Ptn/Brip1/Phex/Folr2/Sfrp1/Gstp2	XX +Uty
GOBP_NEGATIVE_REGULATION_OF_CELL_DIFFERENTIATION	GOBP_NEGATIVE_REGULATION_OF_CELL_DIFFERENTIATION	447	0.354503	1.37798	0.00195423	0.0458181	0.0403423	3397	tags=31%, list=24%, signal=24%	Efemp1/Crp/Thy1/Sema3d/Ltf/Grem1/Cxcl14/Sfrp2/Gdf10/Fgl2/Igfbp5/Adamts7/Mmp11/Postn/Rorb/Sema3a/Hand2/Tmem176a/Ihh/Lrrc17/Gpr55/Ngfr/Wnt5a/Tmem176b/Chrd/Ppara/Tgfb1i1/C1qc/Cd74/Hoxb8/Snai2/Cxcl10/Col5a2/Sorl1/Tbx1/Bcl11a/Wnt4/F2/Pbx1/Dact3/Gdf3/Tspo/Twist2/Lingo1/Npr2/Pirb/Spp1/Tcf23/Axin2/Loxl3/Zfp36l1/Ccdc85b/Runx1/Foxa1/Nr1d1/Rarg/Tlr4/Fbn1/Hpn/Pbld1/Runx1t1/B2m/Dio3/Fuz/Igf1/Itgav/Pi16/Sox6/T…	XX +Uty
GOBP_PHOSPHATIDYLINOSITOL_METABOLIC_PROCESS	GOBP_PHOSPHATIDYLINOSITOL_METABOLIC_PROCESS	153	-0.33925	-1.51562	0.00203323	0.0470512	0.041428	2575	tags=25%, list=18%, signal=21%	Mtmr6/Pigq/Pip5k1a/Inpp5b/Mtmr10/Pik3c2a/Smg1/Plcg1/Inpp5d/Mtmr1/Mtm1/Pign/Fam126a/Mboat7/Mtmr3/Pik3c2b/Bpnt1/Pik3r3/Mtmr9/Socs7/Dgke/Cds1/Fig4/Plbd1/Pgap2/Ttc7b/Pdgfrb/Pik3r1/Mtmr12/Pigg/Plekha1/Itpkb/Mtmr4/Pdgfa/Ptpn13/Efr3b/Pdgfb/Atm/Itpka	XX +Uty
GOBP_MUSCLE_STRUCTURE_DEVELOPMENT	GOBP_MUSCLE_STRUCTURE_DEVELOPMENT	442	0.353759	1.3734	0.00203429	0.0470512	0.041428	2212	tags=22%, list=16%, signal=20%	Cenpf/Tagln/Nebl/Pdlim3/Asb2/Grem1/Cxcl14/Paxbp1/Nrg1/Igfbp5/Hoxd10/Dcn/Col11a1/Prox1/Lox/Dmpk/Myo18b/Jph2/Scx/Capn3/Pgm5/Wnt5a/Heyl/Myh11/Mapk12/Ppara/Tcf21/Kel/Sgcg/Uqcc2/Bves/Cxcl10/Fzd2/Tbx1/Lrp2/Myom2/Wnt4/Foxc2/Jph1/Mmp14/Plekho1/Alpk2/Dupd1/Flnc/Wfikkn2/Col6a3/Evc/Tcf23/Nupr1/Fbxo40/Fhl1/Zfp36l1/Gdf15/Msc/Egr1/Hmg20b/Ankrd1/Wt1/Cryab/Igf1/Pi16/Sox6/Coprs/Eln/Hdac9/Six4/Cd53/Myh14/Rgs2/Tifa…	XX +Uty
GOBP_DIGESTIVE_SYSTEM_PROCESS	GOBP_DIGESTIVE_SYSTEM_PROCESS	59	0.536488	1.69853	0.00203802	0.0470512	0.041428	2430	tags=39%, list=17%, signal=32%	Oxtr/Slc2a2/Apoa5/Vsig1/Apoa4/Rbp4/Aqp5/Tff3/Aqp1/Apoa1/Muc4/Wnk4/Vil1/Tlr4/Pbld1/Kcnn4/Tifab/Soat2/Kcnq1/Slc26a6/Muc13/Slc5a1/Ugcg	XX +Uty
GOBP_POSITIVE_REGULATION_OF_VASOCONSTRICTION	GOBP_POSITIVE_REGULATION_OF_VASOCONSTRICTION	15	0.733224	1.78571	0.00207997	0.0476777	0.0419796	2746	tags=67%, list=19%, signal=54%	Oxtr/Ptafr/Fgg/Fgb/Fga/Gja1/Icam1/Gja5/Cav1/Trpm4	XX +Uty
GOBP_LEUKOCYTE_CELL_CELL_ADHESION	GOBP_LEUKOCYTE_CELL_CELL_ADHESION	252	0.389338	1.46384	0.00208623	0.0476777	0.0419796	2208	tags=26%, list=16%, signal=23%	Ccl21a/Thy1/H2-DMb1/Scgb1a1/Pck1/Fgl2/Zap70/H2-Eb1/Apoa4/Pak3/Ihh/Ptafr/Cercam/Fut9/Myb/Ppara/Cd74/Alox5/Aif1/Sirpa/Arg1/Itgb7/Pycard/Havcr2/Pirb/Tnfaip8l2/Ptpn22/H2-Q7/Laptm5/Ccl2/Cd1d1/H2-Q10/Loxl3/Nr4a3/Runx1/Tnfsf9/Lck/Rac2/S100a8/Sox12/Igf1/Il1rl2/Podxl2/Lrrc32/Ccl28/Cd55/Icam1/H2-T23/Jam2/Sftpd/Sox4/Arg2/Ptpn6/Cd86/Gnrh1/Adam8/Cd24a/H2-M3/Fgl1/Add2/Anxa1/Ccr2/Coro1a/H2-D1/Irf1/Lef1	XX +Uty
GOBP_REGULATION_OF_SYSTEMIC_ARTERIAL_BLOOD_PRESSURE_BY_HORMONE	GOBP_REGULATION_OF_SYSTEMIC_ARTERIAL_BLOOD_PRESSURE_BY_HORMONE	24	0.670456	1.81202	0.00210105	0.0477751	0.0420654	2185	tags=62%, list=15%, signal=53%	Cpa3/Oxtr/Ces1d/Hsd11b2/Serpinf2/Agt/Ctsg/Olfr78/Edn2/Enpep/Nos3/Edn1/Ctsz/Cma1/Ece1	XX +Uty
GOBP_TISSUE_REMODELING	GOBP_TISSUE_REMODELING	127	0.453967	1.59065	0.00212283	0.0480289	0.0422889	2891	tags=39%, list=20%, signal=31%	Grem1/Igfbp5/Spp2/Mmp2/Agt/Hand2/Ihh/Gpr55/Trf/Tph1/Cela1/Bgn/Lrrk1/Plg/P2rx7/Timp1/Tnfrsf11b/Adrb2/Arg1/Foxc2/Mmp14/Spp1/Gja1/Runx1/Rassf2/Rspo3/Nol3/Rac2/Axl/Ptn/Tgfb1/Nos3/Sema3c/Tcirg1/Tmem119/Cthrc1/Adam8/Ddr2/Sfrp1/Ccr2/Mef2c/Flna/Tpp1/Cav1/Trp53/Flt4/Gpnmb/Acp5/Bglap3	XX +Uty
GOBP_POSITIVE_REGULATION_OF_SYNAPTIC_TRANSMISSION_GLUTAMATERGIC	GOBP_POSITIVE_REGULATION_OF_SYNAPTIC_TRANSMISSION_GLUTAMATERGIC	15	0.732664	1.78435	0.00216373	0.0481369	0.042384	2737	tags=67%, list=19%, signal=54%	Reln/Oxtr/Ror2/Tshz3/Adora2a/Ccl2/Cacng7/Ccr2/Shank3/Stxbp1	XX +Uty
GOBP_PHOSPHOLIPID_TRANSPORT	GOBP_PHOSPHOLIPID_TRANSPORT	71	0.510196	1.65304	0.00216715	0.0481369	0.042384	1963	tags=30%, list=14%, signal=26%	Tnfaip8l3/Apoa5/Plscr4/Apoa4/Apoa2/Plscr2/Apoc2/Apoa1/Xkr9/P2rx7/Mttp/Apoc1/Atp10b/Atp8b1/Apoe/Kcnn4/Plscr3/Osbpl5/Cptp/Xkr8/Pitpnc1	XX +Uty
GOBP_POSITIVE_REGULATION_OF_DEFENSE_RESPONSE	GOBP_POSITIVE_REGULATION_OF_DEFENSE_RESPONSE	265	0.38259	1.44985	0.0021774	0.0481369	0.042384	2717	tags=27%, list=19%, signal=22%	Penk/Clec10a/C3/C2cd4a/Ifi205/Muc20/Trem2/Hpx/Agt/Pak3/Cck/Nlrc5/Il16/Psmb9/Wnt5a/Lbp/Lpl/Fcer1g/Clec4a3/Nlrp10/Cyba/Arg1/Mndal/Muc4/Pycard/Tyrobp/Havcr2/Nupr1/H2-Q7/Cd1d1/Gja1/H2-Q10/Mgl2/Fabp4/Psmd13/Tlr4/Il1rl1/S100a8/Gpsm3/Coch/Ddt/Mgst2/Nod1/Siglecg/Psmb8/H2-T23/Adam8/Creb3l3/Grn/H2-M3/Psmb10/Hck/Hras/Mapk3/Muc13/Zbp1/Ccr2/H2-D1/Klk7/Mef2c/Ifi35/Nmi/Park7/Psme1/Cd81/Psmc3/Trim12c/Card9/Psmb1…	XX +Uty
GOBP_ANTIGEN_PROCESSING_AND_PRESENTATION_OF_ENDOGENOUS_PEPTIDE_ANTIGEN_VIA_MHC_CLASS_I_VIA_ER_PATHWAY	GOBP_ANTIGEN_PROCESSING_AND_PRESENTATION_OF_ENDOGENOUS_PEPTIDE_ANTIGEN_VIA_MHC_CLASS_I_VIA_ER_PATHWAY	10	0.805965	1.76777	0.00218093	0.0481369	0.042384	2200	tags=80%, list=15%, signal=68%	H2-T22/H2-Q7/H2-Q10/H2-Q4/H2-K1/H2-T23/H2-M3/H2-D1	XX +Uty
GOBP_CELLULAR_RESPONSE_TO_VITAMIN	GOBP_CELLULAR_RESPONSE_TO_VITAMIN	26	0.641342	1.75406	0.00218865	0.0481369	0.042384	2891	tags=62%, list=20%, signal=49%	Penk/Postn/Col1a1/Cyp24a1/Snai2/Tnc/Gas6/Cyp27b1/Ptn/Brip1/Phex/Folr2/Sfrp1/Kank2/Vdr/Bglap3	XX +Uty
GOBP_RESPONSE_TO_VIRUS	GOBP_RESPONSE_TO_VIRUS	267	0.385537	1.4633	0.00220728	0.0481369	0.042384	4356	tags=40%, list=31%, signal=28%	Penk/Fcna/Ifi205/Fgl2/Dclk1/Wdfy4/Ifi27l2b/Acta2/Nlrc5/Apob/Ifitm2/Vwce/Ifitm3/Itgb8/Cxcl10/Ddx60/Prf1/Pycard/Mx2/Unc93b1/Pirb/Oas2/Ptpn22/Ifit2/Kcnj8/Trim30d/Map3k14/Mlkl/Irf5/Mx1/Apobec3/Ifit1/Slfn8/Apobec1/Ifi27/Herc6/Ifne/Ifit3/Cxcr4/Ifitm1/Ifi44/Oas1g/Oasl1/Bst2/Dhx58/Mapk11/Trim15/Zbp1/Fosl1/Irf1/Ripk3/Zdhhc1/Bcl2/Flna/Nmi/Traf3ip2/Isg15/Oas1a/Polr3k/Trim12c/Bcl3/Card9/Ifnar2/Irak3/Lgals8/I…	XX +Uty
GOBP_METAL_ION_TRANSPORT	GOBP_METAL_ION_TRANSPORT	312	0.368924	1.41364	0.0022229	0.0481369	0.042384	2011	tags=23%, list=14%, signal=20%	Ccl21a/Trdn/Gpm6a/Fxyd1/Thy1/Trpm2/Fxyd2/Kcne3/Ccr5/Trpv4/Mcoln2/Aplnr/Cacna1b/Il16/Jph2/Cacna2d1/Capn3/Slc39a5/Ramp1/Stac2/Lime1/P2rx7/Cxcl10/Kcne2/Gas6/Kcnh2/Lrp2/F2/Jph1/Tspo/Adora2a/Kcne4/Pirb/Clca1/Ccl2/Gja1/Tspan13/P2rx5/Trpv6/P2ry6/Cacng7/Kcnj2/Lck/Nol3/Itgav/Kcnn4/Atp7b/Cyp27b1/Smdt1/Gnb5/Homer3/Rgs9/Atp1a3/Cxcr4/Icam1/Pmpcb/Gsto1/Micu3/Orai2/Rasa3/Slc39a3/Atp1a2/Atp2b2/Bin1/Cd33/Ptpn6/Rr…	XX +Uty
GOBP_CHONDROCYTE_DIFFERENTIATION	GOBP_CHONDROCYTE_DIFFERENTIATION	79	0.491647	1.62195	0.00222902	0.0481369	0.042384	1696	tags=29%, list=12%, signal=26%	Efemp1/Grem1/Sulf1/Sfrp2/Mustn1/Adamts7/Col11a1/Ihh/Scx/Trps1/Snai2/Tgfbi/Hoxa11/Bmpr1b/Axin2/Ecm1/Runx1/Rarg/Sox5/Sox6/Scin/Maf/Tgfb1	XX +Uty
GOBP_DETOXIFICATION	GOBP_DETOXIFICATION	89	0.479886	1.597	0.00223179	0.0481369	0.042384	2880	tags=39%, list=20%, signal=32%	Apoa4/Nxn/Abcc2/Gpx3/Hp/Alb/Gpx6/Gstp1/Mt1/Mt2/Fbln5/Oscp1/Gpx8/Ltc4s/Gstm2/Apoe/Mgst2/Apom/Alox5ap/Gsto1/Nos3/Akr1a1/Pxdn/Gpx1/Gstp2/Slc15a2/Gch1/Gpx4/Park7/Pdzk1/Gsr/Gstm5/Prdx2/Cygb/Abcg2	XX +Uty
GOBP_POSITIVE_REGULATION_OF_PEPTIDE_HORMONE_SECRETION	GOBP_POSITIVE_REGULATION_OF_PEPTIDE_HORMONE_SECRETION	60	0.52162	1.65443	0.00224042	0.0481369	0.042384	2070	tags=30%, list=15%, signal=26%	H2-Eb1/Rbp4/Cftr/Fgg/Fgb/Nr1h4/Fga/Nnat/Gja1/Ffar4/Doc2b/Pck2/Capn10/Gck/Camk2n1/Sox4/Lrp1/Ano1	XX +Uty
GOBP_REGULATION_OF_VASOCONSTRICTION	GOBP_REGULATION_OF_VASOCONSTRICTION	39	0.570412	1.6932	0.00226269	0.0481369	0.042384	2445	tags=44%, list=17%, signal=36%	Oxtr/Kcnmb2/Agt/Ptafr/Fgg/Fgb/Fga/Asic2/Edn2/Gja1/Icam1/Snta1/Atp1a2/Edn1/Gja5/Ece1/Cav1	XX +Uty
GOBP_NEGATIVE_REGULATION_OF_NATURAL_KILLER_CELL_ACTIVATION	GOBP_NEGATIVE_REGULATION_OF_NATURAL_KILLER_CELL_ACTIVATION	11	0.748925	1.70032	0.00226317	0.0481369	0.042384	2200	tags=55%, list=15%, signal=46%	Havcr2/H2-Q7/H2-Q10/H2-T23/H2-M3/H2-D1	XX +Uty
GOBP_ENDOCRINE_PROCESS	GOBP_ENDOCRINE_PROCESS	51	0.547522	1.70148	0.00226657	0.0481369	0.042384	2185	tags=39%, list=15%, signal=33%	Cpa3/Oxtr/Ces1d/Hsd11b2/Serpinf2/Agt/Ctsg/Gal/Olfr78/Edn2/C1qtnf3/Gja1/Trpv6/Hcar2/Enpep/Nos3/Edn1/Ctsz/Cma1/Ece1	XX +Uty
GOBP_CELL_AGGREGATION	GOBP_CELL_AGGREGATION	14	0.74327	1.77838	0.00227856	0.0481369	0.042384	1328	tags=50%, list=9%, signal=45%	Ltf/Mgp/Col11a1/Ror2/Bmpr1b/Sox5/Sox6	XX +Uty
GOBP_NEGATIVE_REGULATION_OF_CATION_CHANNEL_ACTIVITY	GOBP_NEGATIVE_REGULATION_OF_CATION_CHANNEL_ACTIVITY	27	0.631032	1.7468	0.00228717	0.0481369	0.042384	2460	tags=44%, list=17%, signal=37%	Trdn/Kcne3/Slc6a9/Kcne2/Kcne4/Gnb5/Gsto1/Rrad/Gem/Gpr35/Cav1/Ephb2	XX +Uty
GOBP_CHEMOKINE_PRODUCTION	GOBP_CHEMOKINE_PRODUCTION	65	0.522224	1.66492	0.00230924	0.0483221	0.0425471	2104	tags=38%, list=15%, signal=33%	Trem2/Hc/Postn/Mcoln2/Wnt5a/Lbp/Lpl/Nr1h4/Cd74/Snai2/Aif1/Sirpa/Gstp1/Pycard/Havcr2/C1qtnf3/Egr1/Tlr4/Il1rl1/S100a8/Sigirr/Arg2/Lrp1/Twist1/Gstp2	XX +Uty
GOBP_REGULATION_OF_HORMONE_SECRETION	GOBP_REGULATION_OF_HORMONE_SECRETION	171	0.415922	1.51016	0.00231732	0.0483221	0.0425471	2165	tags=27%, list=15%, signal=23%	Slc2a2/Kcnc2/H2-Eb1/Agt/Rbp4/Hmgn3/Kcns3/Cftr/Gal/Fgg/Myb/Fgb/Nr1h4/Fga/Uqcc2/Alox5/Nnat/Scg5/Spp1/C1qtnf3/Gja1/Hnf4a/Npff/Nr1d1/Ffar4/Hcar2/Doc2b/Pck2/Capn10/Gck/Camk2n1/Sox4/Epha5/Stx1a/Arl2/Tcirg1/Edn1/Lrp1/Adcy5/Cacna1d/Nmb/Stxbp4/Sfrp1/Abcc8/Ano1/Anxa1	XX +Uty
GOBP_NATURAL_KILLER_CELL_ACTIVATION_INVOLVED_IN_IMMUNE_RESPONSE	GOBP_NATURAL_KILLER_CELL_ACTIVATION_INVOLVED_IN_IMMUNE_RESPONSE	14	0.742404	1.77631	0.00236347	0.0490583	0.0431953	2200	tags=50%, list=15%, signal=42%	H2-Q7/H2-Q10/Ifne/H2-T23/H2-M3/Coro1a/H2-D1	XX +Uty
GOBP_EXPORT_ACROSS_PLASMA_MEMBRANE	GOBP_EXPORT_ACROSS_PLASMA_MEMBRANE	39	0.568743	1.68825	0.0023877	0.0493349	0.0434389	2392	tags=41%, list=17%, signal=34%	Fxyd1/Fxyd2/Kcne3/Slc22a2/Abcc2/Kcne2/Kcnh2/Kcne4/Oscp1/Gja1/Rgs9/Atp1a3/Atp1a2/Kcnq1/Slc15a2/Pdzk1	XX +Uty

## Sheet: S4
Supplemental Table S4: Results of Hypothalamus GSEA Analysis of Normalized Counts with FDR < 0.05, NES > 0 ~XX+Uty Phenotype, and NES < 0 ~XX Female Phenotype
ID	Description	setSize	enrichmentScore	NES	pvalue	p.adjust	qvalues	rank	leading_edge	core_enrichment	phenotype
GOBP_NEUROPEPTIDE_SIGNALING_PATHWAY	GOBP_NEUROPEPTIDE_SIGNALING_PATHWAY	67	-0.782371	-2.46519	1e-10	4.475e-07	4.22211e-07	1210	tags=51%, list=8%, signal=47%	Pdyn/Rxfp3/Pnoc/Galr1/Sstr5/Grp/Oprk1/Gpr149/Pcsk1n/Cartpt/Prlhr/Sstr4/Hcrtr1/Nmur2/Nxph3/Tac1/Oprd1/Glra3/Ecel1/Gpr83/Npy2r/Ntsr1/Prokr1/Nxph4/Gal/Glra1/Sstr3/Adcyap1/Npy/Nts/Pmch/Npvf/Pomc/Hcrt	XX
GOBP_REGULATION_OF_TRANS_SYNAPTIC_SIGNALING	GOBP_REGULATION_OF_TRANS_SYNAPTIC_SIGNALING	358	-0.455529	-1.79502	2.32998e-07	0.000521332	0.00049187	2593	tags=34%, list=18%, signal=29%	Atp2a2/Cacng8/Dlg4/Dlgap1/Grik5/Mctp1/Ppp1r9a/Ror2/Slc1a1/Slc24a2/Sqstm1/Syngr1/Vamp2/Zmynd8/Grid2/Nlgn2/Rapgef2/Rims3/Shank3/Sipa1l1/Slc4a10/Ywhah/Cnih2/Cntn4/Jph3/Mapk8ip2/Ncdn/Ncs1/Plcl1/Tnr/Camk2b/Dcc/Dlgap3/Grin2d/Jph4/Ppfia3/Prrt1/Serpine2/Tmem25/Asic1/Nfatc4/Ppp3ca/Shank1/Shisa7/Stx1b/Stxbp1/Cacng2/Dgkb/Pnkd/Rasgrf1/Zdhhc2/Chrna3/Gria1/Grm1/Neurl1a/Zdhhc12/Begain/Cd38/Grm8/Kit/Ntrk2/S1pr2/…	XX
GOBP_FEEDING_BEHAVIOR	GOBP_FEEDING_BEHAVIOR	62	-0.688085	-2.14674	1.72614e-06	0.00257483	0.00242932	877	tags=34%, list=6%, signal=32%	Atp8a2/Mc3r/Cartpt/Prlhr/Hcrtr1/Oxtr/Tacr3/Nmur2/Oprd1/Tbr1/Npy2r/Fos/Gal/Brs3/Ghsr/Trh/Npy/Pmch/Bsx/Hcrt/Cck	XX
GOBP_BEHAVIOR	GOBP_BEHAVIOR	436	-0.418495	-1.68273	3.07505e-06	0.00344021	0.00324579	2515	tags=29%, list=17%, signal=25%	Kcnd2/Mc4r/Mfsd2a/Nhlh2/Sdk1/Slc1a1/Slc24a2/Sobp/Th/Atp8a1/Efnb3/Nlgn2/Nrxn3/Shank3/Slc4a10/Slc6a1/Tpgs1/Zdhhc8/Adcy3/Fzd4/Jph3/Mapk8ip2/Ndrg4/Tnr/Dctn1/Grin2d/Mrap2/Nphp4/Penk/Prrt1/Sez6/Slitrk1/Zfhx2/Zmpste24/Asic1/Gad1/Nfatc4/Shank1/Shisa7/Slitrk5/Rasgrf1/Slc2a4/Ttbk1/Usp2/Chrna3/Dpp4/Fgf12/Gria1/Grm1/Hprt/Kit/Myh14/Ntrk2/Arc/Dscam/Tpbg/Apba1/Asic4/Camk4/Grin1/Lrrn4/Prkar1b/Ptchd1/Casr/Abat/Ah…	XX
GOBP_REGULATION_OF_MEMBRANE_POTENTIAL	GOBP_REGULATION_OF_MEMBRANE_POTENTIAL	343	-0.433083	-1.69819	4.71668e-06	0.00379532	0.00358084	2593	tags=31%, list=18%, signal=26%	Atp2a2/Bid/Chrm1/Dlg4/Gabrg2/Grik5/Kcnd2/Kcnk3/Ppp1r9a/Slc4a3/Zmynd8/Grid2/Hebp2/Nlgn2/Rims3/Shank3/Ywhah/Akap6/Bak1/Cnih2/Hcn3/Kctd7/Mapk8ip2/Grin2d/Hcn4/Kcna2/Sez6/Tmem25/Zmpste24/Asic1/Dmd/Hcn2/Kcnh2/Ppp3ca/Shank1/Stx1b/Cacng2/Chrna3/Fgf12/Gja5/Gria1/Grm1/Kcnh6/Myh14/Ntrk2/S1pr2/Adra1a/Gabrb2/Grik4/Cnih3/Grin1/Atp1b1/Scn11a/Atp1a1/Actn2/Rgs4/Ryr2/Kcna5/Kcnj11/Pid1/Asic2/Kcnk9/Kcnn2/Mpp2/Atp1a3…	XX
GOBP_REGULATION_OF_HORMONE_LEVELS	GOBP_REGULATION_OF_HORMONE_LEVELS	328	-0.441352	-1.72828	5.0887e-06	0.00379532	0.00358084	1506	tags=22%, list=10%, signal=20%	Cd38/Cyp26b1/Ece1/Sirt3/Pask/Pnpla2/Ptprn2/Stxbp5l/Chga/Pcsk4/Ano1/Casr/H6pd/Ica1/Nos2/Ptprn/Abcc8/Atp1a1/Ildr2/Rab11fip1/Kcna5/Kcnj11/Galr1/Gpr68/Itpr3/Myrip/Crhbp/Sstr5/Sytl4/Grp/Pcsk1n/Cartpt/Prlhr/Pcsk1/Cckar/Crabp1/Efna5/Vsnl1/C1qtnf1/Srd5a3/Tac1/Adra2a/Ildr1/Slc5a5/Gck/Adra2c/Htr1a/Ugt1a7c/Vgf/Hnf1b/Chst8/Slc9b2/Ghrh/Baiap3/Doc2b/Shh/Crym/Gal/Ghsr/Dio2/Esr1/Trh/Adcyap1/Agtr2/Nr5a1/Tbx3/Pla2…	XX
GOBP_RESPONSE_TO_WOUNDING	GOBP_RESPONSE_TO_WOUNDING	450	0.384872	1.61564	8.50246e-06	0.0054355	0.00512832	1866	tags=23%, list=13%, signal=20%	Col1a1/Ndnf/Myof/Slc4a1/Dysf/Cyp4f15/Cntf/Fzd7/Hhex/Gli1/Dsp/Arhgef19/Gli3/Nlrp6/Mylk/Adam17/Phldb2/Tgfb2/Rreb1/Apod/Entpd2/Inhbb/Folr1/Tlr4/Adora2a/Notch2/Prkch/Ptn/Vav3/Plscr1/Spp1/Vav1/Egfr/Postn/Cd40/Pdgfrb/Serpinc1/A2m/Aurka/Cldn19/Lamb2/Rad51c/F8/Mdk/Plek/Ptpn6/Tsku/Fzd6/Pax6/Zfp36l2/Ager/Nrg1/Tnc/Tbxa2r/Elk3/Tnfaip3/Ddr1/P2ry12/Tyrobp/Wnt5a/Cldn1/Prcp/Ctnna1/Itgb4/Slc12a2/Sox2/Tfpi/Cd109/F…	XX +Uty
GOBP_BLOOD_VESSEL_MORPHOGENESIS	GOBP_BLOOD_VESSEL_MORPHOGENESIS	445	0.380342	1.59521	1.53679e-05	0.00821687	0.00775251	1796	tags=24%, list=12%, signal=22%	Tnni3/Gbx2/Tfap2b/Lepr/Ndnf/Sfrp2/Chil1/Hhex/Adam8/Ptgis/Prrx1/Ptk2b/Mylk/Col15a1/Efna1/Lrp2/Sp100/Tbx1/Rspo3/Tgfb2/Has2/Angpt1/Apod/Npr1/Rora/Slc39a12/Folr1/Gpld1/Notch2/Tgfbr3l/Itgb8/Plxnd1/Ecscr/Ptn/Thbs2/Vav3/Pik3r3/Cd160/Cd40/Pdgfrb/Stra6/Mmrn2/Stat1/Mdk/Myo1e/Wnt7b/Yjefn3/Ackr3/Epha2/Apold1/Sox17/Tek/Angpt2/Anpep/Hey2/Mfge8/Bmper/Tbxa2r/Col22a1/Elk3/Ramp1/S1pr1/Tnfaip3/Wasf2/Ccdc134/Fmnl3/T…	XX +Uty
GOBP_REGULATION_OF_URINE_VOLUME	GOBP_REGULATION_OF_URINE_VOLUME	18	0.821231	2.05235	1.65256e-05	0.00821687	0.00775251	399	tags=39%, list=3%, signal=38%	Oxt/Tfap2b/Slc4a1/Ednrb/Has2/Npr1/Adora2a	XX +Uty
GOBP_NUCLEAR_CHROMOSOME_SEGREGATION	GOBP_NUCLEAR_CHROMOSOME_SEGREGATION	215	0.44413	1.70337	1.93078e-05	0.00864025	0.00815196	2600	tags=28%, list=18%, signal=24%	Rec8/Sycp1/Esco2/Fbxo5/Dscc1/Dlgap5/Spag5/Bub1/Kif4/Kif23/Knstrn/Nuf2/Ccne2/Prdm9/Psrc1/Cdca5/Pinx1/Kifc1/Ankrd53/Rad51c/Cdc6/Hdac8/Cenpk/Mre11a/Nek2/Cdc20/Kif18a/Smc2/Dmc1/Ndc1/Xrcc3/Cenpe/Hfm1/Pcid2/Ago4/Ctnnb1/Racgap1/Stag3/Ncapd2/Spdl1/Axin2/Cenpq/Mei4/Nusap1/Ncaph/Ndc80/Nsl1/Smc4/Tex14/Ddx11/Ect2/Atm/Bub1b/Pds5a/Espl1/Mad2l1/Cenpf/Ctcf/Mad2l1bp/Sox7/Ube2c	XX +Uty
GOBP_G_PROTEIN_COUPLED_RECEPTOR_SIGNALING_PATHWAY_COUPLED_TO_CYCLIC_NUCLEOTIDE_SECOND_MESSENGER	GOBP_G_PROTEIN_COUPLED_RECEPTOR_SIGNALING_PATHWAY_COUPLED_TO_CYCLIC_NUCLEOTIDE_SECOND_MESSENGER	34	-0.744995	-2.08676	2.54274e-05	0.0093413	0.00881339	916	tags=41%, list=6%, signal=39%	Htr6/Mc3r/Lhcgr/Sstr5/Sstr4/Htr4/Tshr/Oprd1/Htr1a/Hrh1/Chrm5/Sstr3/Agtr2/Npy	XX
GOBP_REGULATION_OF_SYSTEM_PROCESS	GOBP_REGULATION_OF_SYSTEM_PROCESS	428	-0.395271	-1.58638	2.67439e-05	0.0093413	0.00881339	2028	tags=27%, list=14%, signal=24%	Atp2a3/Camk2b/Dlgap3/Dock5/Grin2d/Hcn4/Slc25a12/Stim1/Tmem25/Zfhx2/Zmpste24/Camk2g/Dmd/Kcnh2/Pde9a/Ppp3ca/Prkca/Shank1/Stx1b/Cacng2/Calcrl/Acpp/Cdk9/Chrna3/Fgf12/Gas6/Gja5/Grm1/Lmna/Pi16/Ptger2/Begain/Cd38/Ece1/Hrh2/Kcnh6/Kit/Ptger3/S1pr2/Smad3/Adra1a/Nptxr/Rnls/Chga/Grin1/Hbegf/Sema3a/Tbx2/Atp1b1/Casr/Scn11a/Atp1a1/Cacna1f/Ptpro/Cacng3/Rgs4/Ryr2/Kcna5/Kcnj11/Asic2/Galr1/Kcnn2/Sox10/Atp1a3/Itpr3/…	XX
GOBP_SIGNAL_RELEASE	GOBP_SIGNAL_RELEASE	375	-0.415456	-1.64592	2.71367e-05	0.0093413	0.00881339	1972	tags=25%, list=14%, signal=22%	Kcna2/Maob/Ppfia3/Rab11fip5/Syt9/Asic1/Camk2g/Gad1/Ppp3ca/Prkca/Snap47/Stx1b/Stxbp1/Pnkd/Syt3/Tnfrsf11a/Chrna3/Dpp4/Cd38/Hspa8/Sirt3/Adra1a/Pask/Prrt2/Ptprn2/Rab3a/Stxbp5l/Sv2a/Syt17/Apba1/Chga/Syp/Ano1/Casr/Ica1/Nos2/Ptprn/Syn1/Abcc8/Ildr2/Rab11fip1/Kcna5/Kcnj11/Galr1/Ptges/Gpr68/Itpr3/Syt6/Trim9/Myrip/Chrnb4/Crhbp/Sstr5/Syn2/Sytl4/Camk2a/Grp/Cartpt/Doc2a/Sncg/Oxtr/Grm4/Slc18a3/Chrna5/Cckar/Efna…	XX
GOBP_SISTER_CHROMATID_SEGREGATION	GOBP_SISTER_CHROMATID_SEGREGATION	172	0.468171	1.76111	4.54695e-05	0.014534	0.0137127	2666	tags=30%, list=18%, signal=25%	Rec8/Esco2/Fbxo5/Dscc1/Dlgap5/Spag5/Bub1/Kif4/Kif23/Knstrn/Nuf2/Psrc1/Cdca5/Pinx1/Kifc1/Ankrd53/Rad51c/Cdc6/Hdac8/Cenpk/Mre11a/Nek2/Cdc20/Kif18a/Smc2/Xrcc3/Cenpe/Pcid2/Ctnnb1/Racgap1/Stag3/Ncapd2/Spdl1/Axin2/Nusap1/Ncaph/Ndc80/Nsl1/Smc4/Tex14/Ddx11/Atm/Bub1b/Pds5a/Espl1/Mad2l1/Cenpf/Ctcf/Mad2l1bp/Sox7/Ube2c/Chmp4c	XX +Uty
GOBP_CHROMOSOME_SEGREGATION	GOBP_CHROMOSOME_SEGREGATION	273	0.409641	1.62034	6.84686e-05	0.0204265	0.0192721	2200	tags=25%, list=15%, signal=21%	Rec8/Sycp1/Esco2/Fbxo5/Dscc1/Dlgap5/Spag5/Bub1/Kif4/Kif23/Knstrn/Nuf2/Spc25/Ccne2/Prdm9/Psrc1/Cdca5/Pinx1/Plscr1/Kifc1/Ankrd53/Rad51c/Cdc6/Hdac8/Cenpk/Mre11a/Nek2/Cdc20/Kif18a/Rcc1/Smc2/Dmc1/Ndc1/Nek11/Xrcc3/Cenpe/Hfm1/Nde1/Pcid2/Srpk1/Ago4/Ctnnb1/Racgap1/Stag3/Cenph/Mki67/Ncapd2/Spdl1/Axin2/Cenpq/Mei4/Nusap1/Ncaph/Birc5/Ndc80/Nsl1/Smc4/Setdb2/Tex14/Cdca2/Ddx11/Ect2/Atm/Bub1b/Mis18a/Pds5a/Recql5	XX +Uty
GOBP_POTASSIUM_ION_TRANSPORT	GOBP_POTASSIUM_ION_TRANSPORT	173	-0.475827	-1.73552	0.000101454	0.0283754	0.0267718	2999	tags=38%, list=21%, signal=30%	Kcnk6/Kcnv1/Neto1/Nos1ap/Nsf/Slc9a8/Ank2/Kcnma1/Kcnmb2/Dnm2/Kcnd2/Kcnk3/Slc24a2/Vamp2/Kcnf1/Kcnq2/Akap6/Hcn3/Kcnn1/Hcn4/Kcna2/Kcnj6/Slc24a3/Hcn2/Kcnh2/Gja5/Slc9a7/Kcnh6/Slc24a4/Kcnab1/Slc12a9/Atp1b1/Slc9a9/Abcc8/Atp1a1/Kcnc1/Actn2/Rgs4/Kcna5/Kcnj11/Kcnj9/Kcnk9/Kcnn2/Slc12a5/Atp1a3/Tmem175/Kcnq5/Kcnj16/Kcnc4/Dpp10/Kcnip2/Kcnh5/Kcnk4/Atp4a/Hcn1/Adra2a/Kcnj3/Kcnk12/Kcnh3/Casq2/Gal/Nos1/Kcng3/Adcyap1…	XX
GOBP_MUSCLE_ORGAN_MORPHOGENESIS	GOBP_MUSCLE_ORGAN_MORPHOGENESIS	49	0.648155	2.0266	0.000118577	0.0312136	0.0294497	1775	tags=37%, list=12%, signal=32%	Tnni3/Gsc/Shox2/Cntf/Dsp/Mylk/Lrp2/Tbx1/Tgfb2/Nrg1/Hey2/S1pr1/Wnt5a/Notch1/Efemp2/Tgfbr1/Col11a1/Tnnc1	XX +Uty
GOBP_MITOTIC_SISTER_CHROMATID_SEGREGATION	GOBP_MITOTIC_SISTER_CHROMATID_SEGREGATION	148	0.463135	1.70348	0.000140838	0.0340176	0.0320952	2666	tags=29%, list=18%, signal=24%	Rec8/Fbxo5/Dscc1/Dlgap5/Spag5/Bub1/Kif4/Kif23/Knstrn/Nuf2/Psrc1/Cdca5/Pinx1/Kifc1/Ankrd53/Cdc6/Cenpk/Nek2/Cdc20/Kif18a/Smc2/Xrcc3/Cenpe/Pcid2/Racgap1/Ncapd2/Spdl1/Nusap1/Ncaph/Ndc80/Nsl1/Smc4/Tex14/Atm/Bub1b/Pds5a/Espl1/Mad2l1/Cenpf/Mad2l1bp/Sox7/Ube2c/Chmp4c	XX +Uty
GOBP_RESPONSE_TO_RETINOIC_ACID	GOBP_RESPONSE_TO_RETINOIC_ACID	74	0.563896	1.87742	0.000144432	0.0340176	0.0320952	1574	tags=30%, list=11%, signal=27%	Oxt/Col1a1/Fzd10/Fzd7/Rxrg/Ptk2b/Wnt3/Tbx1/Suz12/Wnt9b/Pdgfrb/Wnt8b/Wnt7b/Trim16/Wnt9a/Tnc/Sox9/Wnt5a/Ascl1/Tead2/Serpinf1/Creb1	XX +Uty
GOBP_HORMONE_TRANSPORT	GOBP_HORMONE_TRANSPORT	230	-0.443946	-1.67189	0.000160292	0.0358654	0.0338385	1373	tags=21%, list=9%, signal=20%	Pask/Ptprn2/Stxbp5l/Chga/Ano1/Casr/Ica1/Nos2/Ptprn/Abcc8/Ildr2/Rab11fip1/Kcna5/Kcnj11/Galr1/Gpr68/Itpr3/Myrip/Crhbp/Sstr5/Sytl4/Grp/Cartpt/Cckar/Efna5/Vsnl1/C1qtnf1/Tac1/Adra2a/Ildr1/Gck/Adra2c/Htr1a/Vgf/Hnf1b/Slc9b2/Ghrh/Baiap3/Doc2b/Crym/Gal/Ghsr/Trh/Adcyap1/Agtr2/Tbx3/Pla2g3/Npvf/Pomc	XX
GOBP_WOUND_HEALING	GOBP_WOUND_HEALING	359	0.375263	1.54131	0.000189081	0.0402922	0.0380151	1857	tags=22%, list=13%, signal=20%	Col1a1/Ndnf/Myof/Slc4a1/Dysf/Cyp4f15/Fzd7/Dsp/Arhgef19/Gli3/Nlrp6/Mylk/Adam17/Phldb2/Tgfb2/Rreb1/Entpd2/Tlr4/Adora2a/Notch2/Prkch/Vav3/Plscr1/Vav1/Egfr/Postn/Cd40/Pdgfrb/Serpinc1/A2m/Cldn19/Rad51c/F8/Plek/Ptpn6/Tsku/Fzd6/Ager/Nrg1/Tnc/Tbxa2r/Elk3/Tnfaip3/Ddr1/P2ry12/Wnt5a/Cldn1/Prcp/Slc12a2/Tfpi/Cd109/F3/Fbln1/Pdpn/Syk/Tgfbr1/Fcer1g/Ocln/Tgfbr2/Axl/Clic1/Fermt3/Fgf1/Hbb-bt/P2rx4/Vegfa/Col3a1/Dock…	XX +Uty
GOBP_REGULATION_OF_NERVOUS_SYSTEM_PROCESS	GOBP_REGULATION_OF_NERVOUS_SYSTEM_PROCESS	116	-0.504841	-1.74494	0.000219029	0.0445525	0.0420347	2285	tags=37%, list=16%, signal=31%	Nlgn2/Shank3/Tmem100/Cnih2/Tnr/Dlgap3/Grin2d/Slc25a12/Tmem25/Zfhx2/Shank1/Stx1b/Acpp/Fgf12/Grm1/Begain/S1pr2/Nptxr/Grin1/Scn11a/Rgs4/Sox10/Slc8a2/Ssh1/Mag/Avpr1a/Dlgap2/Cartpt/Tmem108/Cacng5/Nmur2/Cbln1/Oprd1/Adra2c/Npy2r/Nptx1/Ntsr1/Avp/Ghsr/Glra1/Nptx2/Hcrt/Cck	XX
